# Supplementary material for: Chromosome-Level Genome Assembly Provides New Insights into Genome Evolution and Tuberous Root Formation of Potentilla anserina
Source: Genes (Basel). 2021 Dec 15;12(12):1993. doi: 10.3390/genes12121993 (PMC8700974; doi:10.3390/genes12121993)
Supplement: Supplementary file 1 [file genes-12-01993-s001.zip › Supplementary Table S1.xlsx]

## Sheet: Supplementary Table S1
Supplementary Table S1. Summary of sequencing data
Library type	Platform	Insert size (bp)	Read length (bp)	Clean data (Gb)	Genome coverage (x)
Illumina	HiSeq X Ten	350	150	44.45	96
PacBio	Sequal II	20000	20,151 (N50)	49.87	108
Hi-C	HiSeq X Ten	350	150	47.04	102
Iso-Seq	Sequal II	5000	150	17.15	-
RNA-Seq	HiSeq X Ten	350	150	23.12	-
