# Supplementary material for: Chromosome-Level Genome Assembly Provides New Insights into Genome Evolution and Tuberous Root Formation of Potentilla anserina
Source: Genes (Basel). 2021 Dec 15;12(12):1993. doi: 10.3390/genes12121993 (PMC8700974; doi:10.3390/genes12121993)
Supplement: Supplementary file 1 [file genes-12-01993-s001.zip › Supplementary Table S10.xlsx]

## Sheet: Supplementary Table S10
Supplementary Table S10. Characterized R genes in F. vesca, P. anserina and P. micrantha.
Disease resistance domain type	F. vesca (#)	P. anserina (#)	P. micrantha (#)
TIR_NBS	32	1	0
TIR_NBS_LRR	268	0	2
CC_NBS	17	18	10
CC_NBS_LRR	120	29	42
NBS_BED	0	0	0
NBS_BED_LRR	0	0	0
NBS_LRR	213	80	0
TIR_CC_NBS_LRR	1	0	109
NBS	132	66	56
LRR_RLK	538	334	152
Total	1321	528	371
