# Supplementary material for: Chromosome-Level Genome Assembly Provides New Insights into Genome Evolution and Tuberous Root Formation of Potentilla anserina
Source: Genes (Basel). 2021 Dec 15;12(12):1993. doi: 10.3390/genes12121993 (PMC8700974; doi:10.3390/genes12121993)
Supplement: Supplementary file 1 [file genes-12-01993-s001.zip › Supplementary Table S11.xlsx]

## Sheet: Sheet1
Supplementary Table S11. The expression level (TPM) of key genes related to starch metabolism.
Gene Name	Tuberous_root	Normal_root	Stem	SAM	Leaf	Flower
AGP (Poanv1_11G02990.1)	613.552	368.827	38.2511	53.0141	53.2479	30.0667
AGP (Poanv1_12G01035.1)	30.3927	15.9964	3.69068	3.18227	7.30604	3.08236
AGP (Poanv1_12G01065.1)	65.2489	40.6898	12.1147	39.8972	9.75824	11.2119
AGP (Poanv1_1G00025.1)	0.894648	0.884876	1.54842	1.71792	2.65833	1.50499
AGP (Poanv1_2G02488.1)	9.49063	13.9091	30.4692	77.2352	25.055	41.5507
AGP (Poanv1_3G00823.1)	421.752	563.936	5.33766	9.57595	8.32912	8.087
AGP (Poanv1_3G03771.1)	114.471	113.634	16.5546	9.14944	69.8943	51.6145
AGP (Poanv1_4G00227.1)	344.703	606.287	0.245255	2.9759	3.185	4.29495
AGP (Poanv1_4G02862.1)	1834.99	1664.14	73.6022	20.0336	34.273	8.59125
AGP (Poanv1_7G01552.1)	0	0.297766	10.9303	54.6123	6.23342	3.522
AGP (Poanv1_8G00639.1)	0	0.0273658	3.83152	25.2062	2.68813	1.58719
DPE1 (Poanv1_1G01994.1)	52.6385	30.5623	11.5472	2.89493	12.1563	3.02142
DPE1 (Poanv1_2G00639.1)	233.697	67.836	29.4452	31.0496	51.9166	33.0115
GBSS1 (Poanv1_10G02363.1)	332.187	262.19	9.48367	0.309047	32.3099	10.6344
GBSS1 (Poanv1_11G03568.1)	90.3584	218.966	83.0054	13.4386	77.5625	64.0885
GBSS1 (Poanv1_12G00467.1)	51.8331	52.2424	39.8634	93.88	36.1219	13.3907
GBSS1 (Poanv1_13G01399.1)	25.1954	76.9741	53.8426	93.9808	67.5279	25.8982
GBSS1 (Poanv1_13G02487.1)	24.0546	7.39649	22.7107	80.707	5.73883	29.249
GBSS1 (Poanv1_14G01134.1)	8.77203	5.71828	7.48677	25.3879	19.3763	4.08814
GBSS1 (Poanv1_14G02194.1)	163.227	104.004	6.73447	9.69921	5.75379	20.0959
GBSS1 (Poanv1_9G02461.1)	2140.73	885.153	35.4271	4.46055	75.9906	7.62849
ISA1 (Poanv1_7G00867.1)	427.124	468.554	50.6455	54.2647	56.3034	44.9421
ISA2 (Poanv1_3G02273.1)	15.413	13.3618	2.92776	1.42058	6.27027	9.39627
ISA2 (Poanv1_4G01566.1)	38.7359	83.6425	83.555	62.457	32.4552	55.0664
ISA3 (Poanv1_9G00278.1)	196.809	124.495	29.371	18.3367	8.83778	10.2238
ISA3 (Poanv1_9G00317.1)	84.7313	70.8151	4.37894	5.39598	3.10568	1.33087
SPS1 (Poanv1_2G02283.1)	113.417	90.518	35.5991	24.8255	32.4865	19.0276
SPS1 (Poanv1_2G02296.1)	52.1023	26.7457	4.55566	4.41323	2.20298	4.39529
SPS1 (Poanv1_3G02848.1)	0	0.160117	0	0	0.0131657	0.32981
SPS3 (Poanv1_8G00464.1)	0.0333618	0	2.36192	16.0847	2.5728	45.2208
SPS4 (Poanv1_4G03582.1)	5.56721	5.01733	65.9066	158.696	10.1817	2.64619
SS1 (Poanv1_5G00173.1)	31.2501	39.1959	114.506	88.4865	56.8802	45.9871
SS1 (Poanv1_6G00179.1)	4.65497	5.40998	13.7234	40.9156	26.1889	42.5261
SS2 (Poanv1_11G03568.1)	90.3584	218.966	83.0054	13.4386	77.5625	64.0885
SS2 (Poanv1_12G00467.1)	51.8331	52.2424	39.8634	93.88	36.1219	13.3907
SS2 (Poanv1_13G01399.1)	25.1954	76.9741	53.8426	93.9808	67.5279	25.8982
SS2 (Poanv1_9G02461.1)	2140.73	885.153	35.4271	4.46055	75.9906	7.62849
SS3 (Poanv1_5G00711.1)	103.777	57.6277	118.235	164.707	51.782	69.9991
SS3 (Poanv1_6G00903.1)	130.74	68.7645	53.8422	65.6608	54.3133	35.6161
SS4 (Poanv1_10G02363.1)	332.187	262.19	9.48367	0.309047	32.3099	10.6344
SS4 (Poanv1_13G02487.1)	24.0546	7.39649	22.7107	80.707	5.73883	29.249
SS4 (Poanv1_14G01134.1)	8.77203	5.71828	7.48677	25.3879	19.3763	4.08814
SS4 (Poanv1_14G02194.1)	163.227	104.004	6.73447	9.69921	5.75379	20.0959
SUS1 (Poanv1_1G00815.1)	709.28	538.687	107.1	35.0911	775.739	84.9164
SUS1 (Poanv1_2G01691.1)	33.9845	46.1443	17.0516	11.4245	74.8153	24.2803
SUS2 (Poanv1_10G03044.1)	1.02839	0.632993	5.17228	0.0900602	4.43146	0.312777
SUS2 (Poanv1_1G02406.1)	0.962857	0.922208	2.28145	0.0636477	2.35691	0.164475
SUS2 (Poanv1_2G00199.1)	0.901153	1.31766	8.22151	0.294098	3.06831	0.140449
SUS2 (Poanv1_3G02446.1)	70.5069	4.3171	34.4963	46.6312	9.66759	13.3921
SUS2 (Poanv1_3G02634.1)	109.756	52.7636	30.6081	22.1775	22.0677	17.1456
SUS2 (Poanv1_7G01760.1)	6.96943	0	0.0751721	0.151147	6.61588	0.33946
SUS2 (Poanv1_8G00874.1)	0	0	0	0.0274109	0.0571985	0.879527
SUS2 (Poanv1_9G03072.1)	0.71764	1.18995	6.93158	0.112075	1.9432	0.797264
SUT2 (Poanv1_10G00460.1)	61.3082	117.948	38.6186	10.3872	32.2151	24.3437
SUT2 (Poanv1_3G01032.1)	0.789511	0.0315745	0.0765807	0.0799013	0.882646	0.0865715
SUT2 (Poanv1_3G03947.1)	0	0	0	0.0527818	0	5.68626
SUT2 (Poanv1_3G04019.1)	0	0	0	0	0.0332825	1.1706
SUT2 (Poanv1_4G00157.1)	0	0	1.0048	0.391872	0.466324	1.15633
SUT4 (Poanv1_7G02767.1)	27.7875	25.9396	37.0081	36.9296	54.7504	20.6668
SUT4 (Poanv1_8G02028.1)	18.9976	26.266	47.2157	28.9032	32.3649	19.6729
