# Supplementary material for: Chromosome-Level Genome Assembly Provides New Insights into Genome Evolution and Tuberous Root Formation of Potentilla anserina
Source: Genes (Basel). 2021 Dec 15;12(12):1993. doi: 10.3390/genes12121993 (PMC8700974; doi:10.3390/genes12121993)
Supplement: Supplementary file 1 [file genes-12-01993-s001.zip › Supplementary Table S12.xlsx]

## Sheet: Sheet1
Supplementary Table S12. The key genes involved in tannin, flavonoid and triterpenes metabolism in Poan
Type	Genes in Poan	Reference gene
Tannin metabolism	Poanv1_13G02568.1,Poanv1_14G02283.1,Poanv1_12G04259.1,Poanv1_12G04242.1,Poanv1_11G01576.1,Poanv1_12G02726.1	Transducin/WD40 repeat-like superfamily protein (NP_851069.1)
Flavonoid metabolism	Poanv1_6G00305.1,Poanv1_5G00224.1,Poanv1_6G00247.1,Poanv1_3G03773.1,Poanv1_4G00224.1,Poanv1_3G03774.1,Poanv1_13G00937.1,Poanv1_4G00225.1,Poanv1_14G00677.1,Poanv1_6G02131.1,Poanv1_14G00676.1,Poanv1_6G02223.1,Poanv1_1G01320.1,Poanv1_9G01962.1,Poanv1_13G00275.1,Poanv1_10G01857.1,Poanv1_13G00274.1,Poanv1_10G01078.1,Poanv1_5G02503.1,Poanv1_3G01396.1,Poanv1_12G02042.1,Poanv1_12G02038.1,Poanv1_10G01586.…	anthocyanidin reductase (NP_001267885.1)
Flavonoid metabolism	Poanv1_13G01602.1	chalcone-flavanone isomerase (NP_001312216.1)
Flavonoid metabolism	Poanv1_13G00300.1,Poanv1_14G00185.1,Poanv1_13G00298.1,Poanv1_4G03490.1,Poanv1_3G00286.1,Poanv1_3G00123.1,Poanv1_8G00957.1,Poanv1_3G02792.1	chalcone synthase (NP_001267879.1)
Flavonoid metabolism	Poanv1_3G03773.1,Poanv1_4G00224.1,Poanv1_3G03774.1,Poanv1_4G00225.1,Poanv1_5G00224.1,Poanv1_6G00305.1,Poanv1_13G00937.1,Poanv1_14G00677.1,Poanv1_6G00247.1,Poanv1_14G00676.1,Poanv1_6G02131.1,Poanv1_6G02223.1,Poanv1_13G00939.1,Poanv1_13G00274.1,Poanv1_10G01586.1,Poanv1_7G02468.1,Poanv1_3G01396.1,Poanv1_1G01320.1,Poanv1_12G02042.1,Poanv1_12G02038.1,Poanv1_11G02178.1,Poanv1_5G02503.1,Poanv1_7G02605.1…	dihydroflavonol 4-reductase (XP_028059618.1)
Flavonoid metabolism	Poanv1_2G01418.1,Poanv1_2G01423.1,Poanv1_1G01062.1,Poanv1_9G02448.1,Poanv1_10G02354.1,Poanv1_14G02284.1,Poanv1_13G02569.1,Poanv1_13G01863.1,Poanv1_12G01130.1,Poanv1_14G02852.1,Poanv1_11G00812.1,Poanv1_9G00108.1,Poanv1_11G02918.1,Poanv1_9G00107.1,Poanv1_4G02855.1,Poanv1_9G00075.1,Poanv1_8G00162.1,Poanv1_11G00968.1,Poanv1_6G01824.1,Poanv1_7G00602.1,Poanv1_8G00161.1,Poanv1_12G03260.1,Poanv1_8G00160.…	flavanone 3-hydroxylase (NP_190692.1)
Flavonoid metabolism	Poanv1_10G01598.1,Poanv1_9G01727.1,Poanv1_4G01260.1,Poanv1_3G02679.1,Poanv1_12G03408.1,Poanv1_11G00812.1,Poanv1_13G01863.1,Poanv1_10G00155.1	leucoanthocyanidin dioxygenase (NP_001320035.1)
Triterpene metabolism	Poanv1_7G00837.1,Poanv1_7G00207.1,Poanv1_12G01340.1,Poanv1_11G02731.1,Poanv1_11G02822.1,Poanv1_12G01261.1,Poanv1_11G02823.1,Poanv1_11G02734.1,Poanv1_12G01353.1,Poanv1_12G01351.1,Poanv1_12G01344.1,Poanv1_12G01405.1,Poanv1_11G02732.1,Poanv1_12G01400.1,Poanv1_7G00204.1	oxidosqualene cyclase (XP_027193065.1)
