# Supplementary material for: Chromosome-Level Genome Assembly Provides New Insights into Genome Evolution and Tuberous Root Formation of Potentilla anserina
Source: Genes (Basel). 2021 Dec 15;12(12):1993. doi: 10.3390/genes12121993 (PMC8700974; doi:10.3390/genes12121993)
Supplement: Supplementary file 1 [file genes-12-01993-s001.zip › Supplementary Table S2.xlsx]

## Sheet: Supplementary Table S2
Supplementary Table S2. Genome size analysis by k-mer (k=17)
Effective kmer individuals	Coverage depth	Genome size	heterozygous ratio
38350751958	83.5354	459.096	0.007
