# Supplementary material for: Chromosome-Level Genome Assembly Provides New Insights into Genome Evolution and Tuberous Root Formation of Potentilla anserina
Source: Genes (Basel). 2021 Dec 15;12(12):1993. doi: 10.3390/genes12121993 (PMC8700974; doi:10.3390/genes12121993)
Supplement: Supplementary file 1 [file genes-12-01993-s001.zip › Supplementary Table S3.xlsx]

## Sheet: Supplementary Table S3
Supplementary Table S3. Illumina PE reads mapping result
Mapped reads	Mapped PE reads	Total reads
294870142	287534444	295455184
