# Supplementary material for: Chromosome-Level Genome Assembly Provides New Insights into Genome Evolution and Tuberous Root Formation of Potentilla anserina
Source: Genes (Basel). 2021 Dec 15;12(12):1993. doi: 10.3390/genes12121993 (PMC8700974; doi:10.3390/genes12121993)
Supplement: Supplementary file 1 [file genes-12-01993-s001.zip › Supplementary Table S4.xlsx]

## Sheet: Supplementary Table S4
Supplementary Table S4. Statistics of completeness validation of genome assembly.
Validation of assembly quality	Number	Percentage (%)
BUSCO eudicotyledons_odb10 (genome mode)
Total BUSCO groups	2326	100
Complete BUSCOs	2288	98.3
Fragmented BUSCOs	7	0.3
Missing BUSCOs	31	1.4
