# Supplementary material for: Chromosome-Level Genome Assembly Provides New Insights into Genome Evolution and Tuberous Root Formation of Potentilla anserina
Source: Genes (Basel). 2021 Dec 15;12(12):1993. doi: 10.3390/genes12121993 (PMC8700974; doi:10.3390/genes12121993)
Supplement: Supplementary file 1 [file genes-12-01993-s001.zip › Supplementary Table S5.xlsx]

## Sheet: Supplementary Table S5
Supplementary Table S5. Summary of gene set of Poan and Pomi.
Gene set	Poan	Pomi
No. of protein-coding genes	46495	33602
Average gene length (bp)	1962.65	1148
Average exon number per gene	4.87	5.14
Average exon length (bp)	229.84	223
Average intron length (bp)	334.71	499
