# Supplementary material for: Chromosome-Level Genome Assembly Provides New Insights into Genome Evolution and Tuberous Root Formation of Potentilla anserina
Source: Genes (Basel). 2021 Dec 15;12(12):1993. doi: 10.3390/genes12121993 (PMC8700974; doi:10.3390/genes12121993)
Supplement: Supplementary file 1 [file genes-12-01993-s001.zip › Supplementary Table S6.xlsx]

## Sheet: GO enrichment-BP
Supplementary Table S6. Significantly enriched GO terms of species-specific gene families
GO.ID	Term	Annotated	Significant	Expected	classicFisher
GO:1901360	organic cyclic compound metabolic proces...	2048	73	7.2	0.04955
GO:0044281	small molecule metabolic process	816	35	2.87	0.01696
GO:0006629	lipid metabolic process	513	30	1.8	0.00032
GO:0044255	cellular lipid metabolic process	407	19	1.43	0.03221
GO:0008610	lipid biosynthetic process	385	18	1.35	0.03587
GO:0048518	positive regulation of biological proces...	302	16	1.06	0.01708
GO:0019637	organophosphate metabolic process	239	17	0.84	0.00074
GO:0009314	response to radiation	230	12	0.81	0.03907
GO:0048522	positive regulation of cellular process	221	14	0.78	0.00586
GO:0009416	response to light stimulus	219	12	0.77	0.0284
GO:1901615	organic hydroxy compound metabolic proce...	147	11	0.52	0.0041
GO:0006820	anion transport	137	8	0.48	0.0485
GO:1901361	organic cyclic compound catabolic proces...	129	8	0.45	0.03608
GO:0019439	aromatic compound catabolic process	124	8	0.44	0.02951
GO:0090407	organophosphate biosynthetic process	116	8	0.41	0.0208
GO:0048584	positive regulation of response to stimu...	114	8	0.4	0.01895
GO:0071214	cellular response to abiotic stimulus	108	7	0.38	0.0394
GO:0104004	cellular response to environmental stimu...	108	7	0.38	0.0394
GO:0008202	steroid metabolic process	93	10	0.33	0.0004
GO:0009657	plastid organization	94	8	0.33	0.00635
GO:0016125	sterol metabolic process	83	10	0.29	0.00016
GO:0010604	positive regulation of macromolecule met...	83	6	0.29	0.03477
GO:0006790	sulfur compound metabolic process	79	8	0.28	0.00218
GO:0006644	phospholipid metabolic process	81	7	0.28	0.00957
GO:0051173	positive regulation of nitrogen compound...	76	6	0.27	0.02385
GO:0009658	chloroplast organization	78	6	0.27	0.02669
GO:0007389	pattern specification process	65	5	0.23	0.04141
GO:0006401	RNA catabolic process	62	5	0.22	0.03481
GO:0055114	oxidation-reduction process	53	6	0.19	0.00439
GO:0009642	response to light intensity	52	7	0.18	0.00076
GO:0006650	glycerophospholipid metabolic process	52	5	0.18	0.0177
GO:0006091	generation of precursor metabolites and ...	48	6	0.17	0.00265
GO:0042180	cellular ketone metabolic process	47	4	0.17	0.04805
GO:0072527	pyrimidine-containing compound metabolic...	46	8	0.16	5.1e-05
GO:0045935	positive regulation of nucleobase-contai...	46	6	0.16	0.00213
GO:0032350	regulation of hormone metabolic process	45	4	0.16	0.04199
GO:0046885	regulation of hormone biosynthetic proce...	45	4	0.16	0.04199
GO:0010928	regulation of auxin mediated signaling p...	43	4	0.15	0.03638
GO:0009644	response to high light intensity	40	4	0.14	0.02884
GO:0051254	positive regulation of RNA metabolic pro...	40	4	0.14	0.02884
GO:0072528	pyrimidine-containing compound biosynthe...	37	8	0.13	9.5e-06
GO:0006066	alcohol metabolic process	36	4	0.13	0.02036
GO:0062012	regulation of small molecule metabolic p...	38	4	0.13	0.02438
GO:0016042	lipid catabolic process	33	5	0.12	0.00254
GO:0009411	response to UV	33	4	0.12	0.01515
GO:0044106	cellular amine metabolic process	34	4	0.12	0.01678
GO:0010565	regulation of cellular ketone metabolic ...	35	4	0.12	0.01851
GO:0015979	photosynthesis	30	4	0.11	0.01087
GO:0044242	cellular lipid catabolic process	30	4	0.11	0.01087
GO:0046434	organophosphate catabolic process	32	4	0.11	0.01362
GO:0000096	sulfur amino acid metabolic process	29	4	0.1	0.00964
GO:0019684	photosynthesis, light reaction	29	4	0.1	0.00964
GO:0009395	phospholipid catabolic process	22	4	0.08	0.00349
GO:0009767	photosynthetic electron transport chain	22	4	0.08	0.00349
GO:0010109	regulation of photosynthesis	22	4	0.08	0.00349
GO:0010205	photoinhibition	22	4	0.08	0.00349
GO:0022900	electron transport chain	22	4	0.08	0.00349
GO:0042548	regulation of photosynthesis, light reac...	22	4	0.08	0.00349
GO:0043155	negative regulation of photosynthesis, l...	22	4	0.08	0.00349
GO:0043467	regulation of generation of precursor me...	22	4	0.08	0.00349
GO:1905156	negative regulation of photosynthesis	22	4	0.08	0.00349
GO:0031123	RNA 3'-end processing	24	4	0.08	0.00484
GO:0009692	ethylene metabolic process	20	4	0.07	0.00242
GO:0009693	ethylene biosynthetic process	20	4	0.07	0.00242
GO:0043449	cellular alkene metabolic process	20	4	0.07	0.00242
GO:0043450	alkene biosynthetic process	20	4	0.07	0.00242
GO:1900673	olefin metabolic process	20	4	0.07	0.00242
GO:1900674	olefin biosynthetic process	20	4	0.07	0.00242
GO:0035266	meristem growth	19	3	0.07	0.01701
GO:0006521	regulation of cellular amino acid metabo...	16	4	0.06	0.001
GO:0010364	regulation of ethylene biosynthetic proc...	16	4	0.06	0.001
GO:0031335	regulation of sulfur amino acid metaboli...	16	4	0.06	0.001
GO:0033238	regulation of cellular amine metabolic p...	16	4	0.06	0.001
GO:1900908	regulation of olefin metabolic process	16	4	0.06	0.001
GO:1900911	regulation of olefin biosynthetic proces...	16	4	0.06	0.001
GO:0010224	response to UV-B	18	4	0.06	0.0016
GO:0042762	regulation of sulfur metabolic process	18	4	0.06	0.0016
GO:0008037	cell recognition	13	3	0.05	0.00572
GO:0048544	recognition of pollen	13	3	0.05	0.00572
GO:0009269	response to desiccation	15	3	0.05	0.00871
GO:0009875	pollen-pistil interaction	15	3	0.05	0.00871
GO:0010449	root meristem growth	15	3	0.05	0.00871
GO:0055062	phosphate ion homeostasis	12	4	0.04	0.0003
GO:0055081	anion homeostasis	12	4	0.04	0.0003
GO:0055083	monovalent inorganic anion homeostasis	12	4	0.04	0.0003
GO:0072505	divalent inorganic anion homeostasis	12	4	0.04	0.0003
GO:0072506	trivalent inorganic anion homeostasis	12	4	0.04	0.0003
GO:0009646	response to absence of light	11	3	0.04	0.00345
GO:0071485	cellular response to absence of light	11	3	0.04	0.00345
GO:0000018	regulation of DNA recombination	10	2	0.04	0.03285
GO:0006241	CTP biosynthetic process	10	2	0.04	0.03285
GO:0006435	threonyl-tRNA aminoacylation	10	2	0.04	0.03285
GO:0010138	pyrimidine ribonucleotide salvage	10	2	0.04	0.03285
GO:0010569	regulation of double-strand break repair...	10	2	0.04	0.03285
GO:0016233	telomere capping	10	2	0.04	0.03285
GO:0032262	pyrimidine nucleotide salvage	10	2	0.04	0.03285
GO:0043097	pyrimidine nucleoside salvage	10	2	0.04	0.03285
GO:0043174	nucleoside salvage	10	2	0.04	0.03285
GO:0044211	CTP salvage	10	2	0.04	0.03285
GO:0046036	CTP metabolic process	10	2	0.04	0.03285
GO:0061013	regulation of mRNA catabolic process	10	2	0.04	0.03285
GO:0098739	import across plasma membrane	10	2	0.04	0.03285
GO:2000779	regulation of double-strand break repair	10	2	0.04	0.03285
GO:0005977	glycogen metabolic process	11	2	0.04	0.03939
GO:0005978	glycogen biosynthetic process	11	2	0.04	0.03939
GO:0006112	energy reserve metabolic process	11	2	0.04	0.03939
GO:0006772	thiamine metabolic process	11	2	0.04	0.03939
GO:0006782	protoporphyrinogen IX biosynthetic proce...	11	2	0.04	0.03939
GO:0009956	radial pattern formation	11	2	0.04	0.03939
GO:0019674	NAD metabolic process	11	2	0.04	0.03939
GO:0030041	actin filament polymerization	11	2	0.04	0.03939
GO:0030833	regulation of actin filament polymerizat...	11	2	0.04	0.03939
GO:0030838	positive regulation of actin filament po...	11	2	0.04	0.03939
GO:0032273	positive regulation of protein polymeriz...	11	2	0.04	0.03939
GO:0042723	thiamine-containing compound metabolic p...	11	2	0.04	0.03939
GO:0043628	ncRNA 3'-end processing	11	2	0.04	0.03939
GO:0045010	actin nucleation	11	2	0.04	0.03939
GO:0046501	protoporphyrinogen IX metabolic process	11	2	0.04	0.03939
GO:0006282	regulation of DNA repair	12	2	0.04	0.04637
GO:0006289	nucleotide-excision repair	12	2	0.04	0.04637
GO:0007166	cell surface receptor signaling pathway	12	2	0.04	0.04637
GO:0008655	pyrimidine-containing compound salvage	12	2	0.04	0.04637
GO:0009896	positive regulation of catabolic process	12	2	0.04	0.04637
GO:0031331	positive regulation of cellular cataboli...	12	2	0.04	0.04637
GO:0043173	nucleotide salvage	12	2	0.04	0.04637
GO:0048235	pollen sperm cell differentiation	12	2	0.04	0.04637
GO:0052863	1-deoxy-D-xylulose 5-phosphate metabolic...	12	2	0.04	0.04637
GO:0052865	1-deoxy-D-xylulose 5-phosphate biosynthe...	12	2	0.04	0.04637
GO:2001289	lipid X metabolic process	12	2	0.04	0.04637
GO:0008203	cholesterol metabolic process	9	4	0.03	8.1e-05
GO:1902652	secondary alcohol metabolic process	9	4	0.03	8.1e-05
GO:0042631	cellular response to water deprivation	9	3	0.03	0.00183
GO:0071462	cellular response to water stimulus	9	3	0.03	0.00183
GO:0071465	cellular response to desiccation	9	3	0.03	0.00183
GO:0006206	pyrimidine nucleobase metabolic process	8	2	0.03	0.02125
GO:0009112	nucleobase metabolic process	8	2	0.03	0.02125
GO:0009228	thiamine biosynthetic process	8	2	0.03	0.02125
GO:0009804	coumarin metabolic process	8	2	0.03	0.02125
GO:0009805	coumarin biosynthetic process	8	2	0.03	0.02125
GO:0015718	monocarboxylic acid transport	8	2	0.03	0.02125
GO:0019856	pyrimidine nucleobase biosynthetic proce...	8	2	0.03	0.02125
GO:0042724	thiamine-containing compound biosyntheti...	8	2	0.03	0.02125
GO:0046112	nucleobase biosynthetic process	8	2	0.03	0.02125
GO:0006887	exocytosis	9	2	0.03	0.02679
GO:0070071	proton-transporting two-sector ATPase co...	9	2	0.03	0.02679
GO:0090213	regulation of radial pattern formation	9	2	0.03	0.02679
GO:0006207	'de novo' pyrimidine nucleobase biosynth...	6	2	0.02	0.01183
GO:0043461	proton-transporting ATP synthase complex...	6	2	0.02	0.01183
GO:0051054	positive regulation of DNA metabolic pro...	6	2	0.02	0.01183
GO:0045176	apical protein localization	7	2	0.02	0.01625
GO:0046475	glycerophospholipid catabolic process	7	2	0.02	0.01625
GO:0046503	glycerolipid catabolic process	7	2	0.02	0.01625
GO:0051181	cofactor transport	7	2	0.02	0.01625
GO:0060320	rejection of self pollen	7	2	0.02	0.01625

## Sheet: GO enrichment-MF
Supplementary Table S6. Significantly enriched GO terms of species-specific gene families
GO.ID	Term	Annotated	Significant	Expected	classicFisher
GO:0030955	potassium ion binding	17	7	0.08	2.1e-07
GO:0031420	alkali metal ion binding	17	7	0.08	2.1e-07
GO:0070180	large ribosomal subunit rRNA binding	30	8	0.14	1.3e-06
GO:0047274	galactinol-sucrose galactosyltransferase...	19	6	0.09	9.8e-06
GO:0019843	rRNA binding	42	8	0.2	2e-05
GO:0004019	adenylosuccinate synthase activity	9	4	0.04	7.1e-05
GO:0004133	glycogen debranching enzyme activity	10	4	0.05	0.00012
GO:0019156	isoamylase activity	10	4	0.05	0.00012
GO:0008378	galactosyltransferase activity	29	6	0.14	0.00013
GO:0080030	methyl indole-3-acetate esterase activit...	24	5	0.11	0.00048
GO:0005347	ATP transmembrane transporter activity	17	4	0.08	0.00111
GO:0042393	histone binding	44	6	0.21	0.0014
GO:0000295	adenine nucleotide transmembrane transpo...	21	4	0.1	0.00256
GO:0005346	purine ribonucleotide transmembrane tran...	21	4	0.1	0.00256
GO:0035091	phosphatidylinositol binding	21	4	0.1	0.00256
GO:1901505	carbohydrate derivative transmembrane tr...	21	4	0.1	0.00256
GO:0015215	nucleotide transmembrane transporter act...	22	4	0.1	0.00306
GO:0015216	purine nucleotide transmembrane transpor...	22	4	0.1	0.00306
GO:0015605	organophosphate ester transmembrane tran...	22	4	0.1	0.00306
GO:0015932	nucleobase-containing compound transmemb...	22	4	0.1	0.00306
GO:0016874	ligase activity	111	9	0.52	0.00424
GO:0005543	phospholipid binding	28	4	0.13	0.00749
GO:0016758	transferase activity, transferring hexos...	311	17	1.47	0.00767
GO:0003824	catalytic activity	4497	153	21.25	0.00898
GO:0003747	translation release factor activity	6	2	0.03	0.01104
GO:0008079	translation termination factor activity	6	2	0.03	0.01104
GO:0016597	amino acid binding	6	2	0.03	0.01104
GO:0046030	inositol trisphosphate phosphatase activ...	6	2	0.03	0.01104
GO:0052658	inositol-1,4,5-trisphosphate 5-phosphata...	6	2	0.03	0.01104
GO:0004812	aminoacyl-tRNA ligase activity	49	5	0.23	0.01206
GO:0016875	ligase activity, forming carbon-oxygen b...	49	5	0.23	0.01206
GO:0016787	hydrolase activity	1685	63	7.96	0.0151
GO:0004640	phosphoribosylanthranilate isomerase act...	7	2	0.03	0.01516
GO:0015930	glutamate synthase activity	7	2	0.03	0.01516
GO:0050461	L-mimosine synthase activity	7	2	0.03	0.01516
GO:0016757	transferase activity, transferring glyco...	336	17	1.59	0.01553
GO:0015238	drug transmembrane transporter activity	35	4	0.17	0.01642
GO:0016887	ATPase activity	342	17	1.62	0.01812
GO:0008509	anion transmembrane transporter activity	75	6	0.35	0.0192
GO:0043168	anion binding	240	13	1.13	0.01939
GO:0003886	DNA (cytosine-5-)-methyltransferase acti...	8	2	0.04	0.01984
GO:0004813	alanine-tRNA ligase activity	8	2	0.04	0.01984
GO:0009008	DNA-methyltransferase activity	8	2	0.04	0.01984
GO:0035251	UDP-glucosyltransferase activity	144	9	0.68	0.02122
GO:0022804	active transmembrane transporter activit...	349	17	1.65	0.02155
GO:0003723	RNA binding	221	12	1.04	0.02365
GO:0046527	glucosyltransferase activity	147	9	0.69	0.02387
GO:0008506	sucrose:proton symporter activity	9	2	0.04	0.02504
GO:0009669	sucrose:cation symporter activity	9	2	0.04	0.02504
GO:0046524	sucrose-phosphate synthase activity	9	2	0.04	0.02504
GO:0016860	intramolecular oxidoreductase activity	40	4	0.19	0.02567
GO:0004497	monooxygenase activity	176	10	0.83	0.02815
GO:0003860	3-hydroxyisobutyryl-CoA hydrolase activi...	10	2	0.05	0.03072
GO:0016861	intramolecular oxidoreductase activity, ...	10	2	0.05	0.03072
GO:0030410	nicotianamine synthase activity	10	2	0.05	0.03072
GO:0008514	organic anion transmembrane transporter ...	43	4	0.2	0.03247
GO:0017111	nucleoside-triphosphatase activity	423	19	2	0.03273
GO:0008515	sucrose transmembrane transporter activi...	11	2	0.05	0.03686
GO:0015154	disaccharide transmembrane transporter a...	11	2	0.05	0.03686
GO:0015157	oligosaccharide transmembrane transporte...	11	2	0.05	0.03686
GO:0016289	CoA hydrolase activity	11	2	0.05	0.03686
GO:0000287	magnesium ion binding	27	3	0.13	0.03949
GO:0052689	carboxylic ester hydrolase activity	68	5	0.32	0.04283
GO:0005524	ATP binding	47	4	0.22	0.04301
GO:0010333	terpene synthase activity	28	3	0.13	0.04333
GO:0004165	dodecenoyl-CoA delta-isomerase activity	12	2	0.06	0.04342
GO:0052745	inositol phosphate phosphatase activity	12	2	0.06	0.04342
GO:0016462	pyrophosphatase activity	440	19	2.08	0.0455
GO:0042623	ATPase activity, coupled	328	15	1.55	0.04684
GO:0016817	hydrolase activity, acting on acid anhyd...	443	19	2.09	0.04808
GO:0016818	hydrolase activity, acting on acid anhyd...	443	19	2.09	0.04808

## Sheet: GO enrichment-CC
Supplementary Table S6. Significantly enriched GO terms of species-specific gene families																				Supplementary Table S6. Significantly enriched GO terms of specific gene families				Supplementary Table S6. Significantly enriched GO terms of specific gene families				Supplementary Table S6. Significantly enriched GO terms of specific gene families				Supplementary Table S6. Significantly enriched GO terms of specific gene families				Supplementary Table S6. Significantly enriched GO terms of specific gene families				Supplementary Table S6. Significantly enriched GO terms of specific gene families				Supplementary Table S6. Significantly enriched GO terms of specific gene families				Supplementary Table S6. Significantly enriched GO terms of specific gene families
GO.ID	Term	Annotated	Significant	Expected	classicFisher
GO:0031902	late endosome membrane	18	5	0.08	0.00012
GO:0005770	late endosome	25	5	0.11	0.00063
GO:0010008	endosome membrane	25	5	0.11	0.00063
GO:0044440	endosomal part	30	5	0.13	0.0015
GO:0005684	U2-type spliceosomal complex	20	4	0.08	0.00225
GO:0005768	endosome	38	5	0.16	0.00438
GO:0005852	eukaryotic translation initiation factor...	28	4	0.12	0.00792
GO:0005788	endoplasmic reticulum lumen	8	2	0.03	0.02045
GO:0071004	U2-type prespliceosome	9	2	0.04	0.0258
GO:0071010	prespliceosome	9	2	0.04	0.0258
GO:0033597	mitotic checkpoint complex	10	2	0.04	0.03164
GO:0044433	cytoplasmic vesicle part	62	5	0.26	0.03231
GO:0030532	small nuclear ribonucleoprotein complex	43	4	0.18	0.03415
GO:0046540	U4/U6 x U5 tri-snRNP complex	43	4	0.18	0.03415
GO:0097525	spliceosomal snRNP complex	43	4	0.18	0.03415
GO:0097526	spliceosomal tri-snRNP complex	43	4	0.18	0.03415
GO:0120114	Sm-like protein family complex	43	4	0.18	0.03415
GO:0005845	mRNA cap binding complex	12	2	0.05	0.04469
GO:0034518	RNA cap binding complex	12	2	0.05	0.04469
