# Supplementary material for: Chromosome-Level Genome Assembly Provides New Insights into Genome Evolution and Tuberous Root Formation of Potentilla anserina
Source: Genes (Basel). 2021 Dec 15;12(12):1993. doi: 10.3390/genes12121993 (PMC8700974; doi:10.3390/genes12121993)
Supplement: Supplementary file 1 [file genes-12-01993-s001.zip › Supplementary Table S7.xlsx]

## Sheet: KEGG enrichment
Supplementary Table S7. Significantly enriched KEGG terms of species-specific gene families
Term	Database	Input number	Background number	P-Value	Corrected P-Value
Metabolic pathways	KEGG PATHWAY	162	2246	6.6944e-15	5.89107e-13
Biosynthesis of secondary metabolites	KEGG PATHWAY	86	1107	9.19404e-10	4.04538e-08
Galactose metabolism	KEGG PATHWAY	14	57	2.00315e-07	5.87591e-06
Non-homologous end-joining	KEGG PATHWAY	7	8	3.82948e-07	8.42486e-06
Purine metabolism	KEGG PATHWAY	16	100	4.2284e-06	7.44198e-05
Diterpenoid biosynthesis	KEGG PATHWAY	8	22	7.91876e-06	0.000116142
Ubiquitin mediated proteolysis	KEGG PATHWAY	18	143	2.15925e-05	0.000271449
Starch and sucrose metabolism	KEGG PATHWAY	19	165	3.94322e-05	0.000433754
Zeatin biosynthesis	KEGG PATHWAY	8	32	7.56055e-05	0.000739253
Other glycan degradation	KEGG PATHWAY	6	19	0.000210618	0.00185344
Glycerophospholipid metabolism	KEGG PATHWAY	12	97	0.00056327	0.0042285
N-Glycan biosynthesis	KEGG PATHWAY	8	45	0.000576613	0.0042285
Alanine, aspartate and glutamate metabolism	KEGG PATHWAY	8	51	0.00119341	0.00807845
Carotenoid biosynthesis	KEGG PATHWAY	6	29	0.00142057	0.00892928
Thiamine metabolism	KEGG PATHWAY	5	21	0.00209289	0.0122783
Pyruvate metabolism	KEGG PATHWAY	10	86	0.00240267	0.0132147
RNA transport	KEGG PATHWAY	14	171	0.00728288	0.0376996
