# Supplementary material for: Chromosome-Level Genome Assembly Provides New Insights into Genome Evolution and Tuberous Root Formation of Potentilla anserina
Source: Genes (Basel). 2021 Dec 15;12(12):1993. doi: 10.3390/genes12121993 (PMC8700974; doi:10.3390/genes12121993)
Supplement: Supplementary file 1 [file genes-12-01993-s001.zip › Supplementary Table S8.xlsx]

## Sheet: Woody plants
Supplementary Table S8. Orthogroups shared by woody plants and herbaceous plants
Orthogroups	Mado	Prpe	Pyco	Pfam domain
OG0000187	HF00495, HF00598, HF01643, HF03839, HF03848, HF04718, HF05048, HF05641, HF06894, HF07554, HF07695, HF07875, HF07923, HF07944, HF09327, HF09533, HF10329, HF10986, HF13059, HF13101, HF13690, HF14001, HF14815, HF19299, HF19829, HF20268, HF22389, HF22750, HF25063, HF25131, HF26087, HF26465, HF26662, HF28371, HF29943, HF30847, HF31247, HF31272, HF32260, HF33877, HF34034, HF34941, HF35205, HF36011, HF3…	Prupe.2G042000.1, Prupe.2G133200.1, Prupe.5G002600.1, Prupe.5G134600.1, Prupe.8G078100.1	pycom04g16660, pycom14g06470, pycom14g11510, pycom15g18630, pycom16g02370	Reverse transcriptase-like
OG0000878	HF01092, HF05484, HF06781, HF08400, HF09030, HF12421, HF12744, HF13972, HF18735, HF20776, HF22380, HF23039, HF26513, HF26684, HF26685, HF28000, HF29904, HF31478, HF39503, HF39561, HF40892, HF41172, HF42687, HF42762, HF43300, HF44207, HF44487	Prupe.1G215100.1	pycom16g21430	NA
OG0002551	HF14284, HF14285, HF17374, HF26758, HF26762, HF26765	Prupe.2G084900.1, Prupe.2G085000.1, Prupe.2G085100.1, Prupe.2G085200.1, Prupe.2G085300.1, Prupe.2G085700.1, Prupe.2G085800.1, Prupe.2G086000.1	pycom02g21250, pycom02g21260, pycom02g21270, pycom07g05170, pycom07g05190	UDP-glucoronosyl and UDP-glucosyl transferase
OG0002833	HF01623, HF01624, HF06149, HF06164, HF40027, HF40531	Prupe.1G063700.1, Prupe.1G106100.1, Prupe.6G057300.1, Prupe.6G092100.1, Prupe.6G098300.1, Prupe.6G098400.1, Prupe.6G103600.1, Prupe.6G112000.1, Prupe.8G095200.1, Prupe.8G097100.1	pycom03g04400, pycom03g04810	NA
OG0003541	HF05599, HF05600, HF05601, HF05602, HF05603, HF05605, HF05607, HF24906	Prupe.2G202800.1, Prupe.2G202900.1, Prupe.2G203000.1, Prupe.2G203100.1	pycom01g11720, pycom01g11730, pycom07g15870, pycom07g15900	No apical meristem (NAM) protein
OG0007298	HF02676, HF13338, HF20165	Prupe.1G395600.1, Prupe.7G091300.1, Prupe.8G268300.1	pycom03g23670, pycom12g03760, pycom14g03630, pycom15g03950	Myb/SANT-like DNA-binding domain
OG0009771	HF00382, HF00383	Prupe.3G132800.1, Prupe.4G209900.1, Prupe.4G212600.1, Prupe.8G049700.1, Prupe.8G049900.1, Prupe.8G050900.1, Prupe.8G051100.1, Prupe.8G051500.1	pycom09g11030, pycom12g22640	Bromodomain
OG0009781	HF17104	Prupe.1G575200.1	pycom11g19100, pycom15g37770, pycom15g37830, pycom15g37860, pycom15g38010, pycom420g00350, pycom420g00400, pycom420g00510, pycom420g00540, pycom976g00210	Leucine rich repeat
OG0012081	HF33324, HF33329	Prupe.1G192300.1, Prupe.1G192400.1, Prupe.1G192600.1, Prupe.1G193600.1, Prupe.1G194000.1	pycom111g04840, pycom111g04870, pycom111g04900, pycom111g05010	Ion channel
OG0012083	HF38593, HF38633, HF38637, HF38638, HF38640, HF38643, HF38654, HF38655, HF38661	Prupe.3G260500.1	pycom17g05450	NA
OG0014102	HF29026	Prupe.7G065900.1	pycom01g18640, pycom02g16670, pycom03g09220, pycom03g16680, pycom05g29420, pycom08g06430, pycom15g30860, pycom16g02150	GAG-pre-integrase domain
OG0015437	HF25652	Prupe.1G185400.1, Prupe.1G413200.1, Prupe.5G141700.1, Prupe.6G103200.1	pycom05g01680, pycom14g04070, pycom14g04080, pycom14g04090	NA
OG0015520	HF27554, HF27556, HF31223	Prupe.7G148400.1	pycom02g12260, pycom15g23370	NA
OG0015667	HF32328, HF36779	Prupe.3G143400.1	pycom09g16930, pycom09g16940, pycom17g24770	NA
OG0016309	HF06854, HF21179	Prupe.1G567900.1, Prupe.1G569000.1, Prupe.1G569200.1	pycom02g24800, pycom02g24810, pycom07g02220	EMG1/NEP1 methyltransferase
OG0016310	HF18453, HF18458, HF18459, HF18463	Prupe.6G348900.1	pycom02g01320, pycom02g01380, pycom02g01420	NA
OG0016319	HF27630, HF27631, HF31145, HF31146, HF31147, HF31148	Prupe.7G155900.1	pycom02g11560	NA
OG0016329	HF10607, HF10609, HF36190, HF36192, HF36193	Prupe.1G068500.1, Prupe.2G308100.1	pycom05g13400	SPT2 chromatin protein
OG0016342	HF13389, HF21190, HF37888, HF39531, HF43710	Prupe.1G388600.1	pycom08g03230, pycom15g03180	Dof domain, zinc finger
OG0016359	HF34202	Prupe.6G019900.1	pycom02g06130, pycom02g06140, pycom11g09390, pycom11g09400, pycom11g09490, pycom812g00010	Glycosyl hydrolase family 1
OG0016555	HF00638, HF28818, HF28820	Prupe.3G022400.1	pycom09g08220, pycom09g08230	PPR repeat family
OG0016577	HF17051, HF34555	Prupe.1G579500.1	pycom08g20990, pycom15g38450	NA
OG0016626	HF39166, HF39169, HF39524	Prupe.8G059400.1	pycom05g03650, pycom10g03590	Caspase domain
OG0016638	HF39159, HF39532	Prupe.8G060300.1	pycom05g03720, pycom10g03650	CG-1 domain
OG0017061	HF37008, HF40379, HF40385	Prupe.8G008100.1, Prupe.8G008200.1	pycom09g19040, pycom17g27110	Cytochrome P450
OG0017086	HF09749, HF09751, HF39351	Prupe.6G160200.1, Prupe.8G034100.1	pycom10g01890, pycom10g01910	ABA/WDS induced protein
OG0017099	HF12683, HF22032, HF37800	Prupe.1G479000.1	pycom08g12460, pycom12g16630, pycom15g11140	Lytic transglycolase
OG0017107	HF17885	Prupe.1G031200.1, Prupe.6G270000.1, Prupe.6G349200.1	pycom04g20320, pycom13g02490, pycom15g04920	Myb-like DNA-binding domain
OG0017113	HF02337, HF02521, HF29112, HF29135	Prupe.1G073500.1, Prupe.4G261300.1	pycom17g12180	NA
OG0017119	HF05065, HF20643	Prupe.7G032400.1, Prupe.7G032700.1, Prupe.7G033200.1	pycom12g08260, pycom14g08120	Microtubule-associated protein 70
OG0017123	HF05301, HF05304, HF20400, HF20401, HF20403	Prupe.7G068400.1	pycom12g05720	NA
OG0017249	HF02855, HF28353	Prupe.8G252700.1	pycom03g22010, pycom11g26190	NA
OG0017280	HF01408	Prupe.5G080600.1	pycom04g07010, pycom06g06320, pycom06g06340	PPR repeat
OG0017281	HF03922	Prupe.8G268500.1	pycom11g27730	Glycosyl transferase family 8
OG0017282	HF10952, HF29910	Prupe.8G000400.1	pycom05g16840, pycom10g14760	Hsp20/alpha crystallin family
OG0017290	HF06254, HF40497	Prupe.6G096600.1, Prupe.6G097400.1	pycom02g22380	PPR repeat
OG0017302	HF14209, HF14220	Prupe.2G064100.1	pycom02g22430, pycom07g04410	PPR repeat family
OG0017325	HF39183, HF39496	Prupe.8G058800.1	pycom05g03480, pycom10g03460	ABC-2 type transporter
OG0017330	HF19824, HF36645	Prupe.7G001200.1	pycom12g00080, pycom49g00050	No apical meristem (NAM) protein
OG0017332	HF02557, HF04177	Prupe.4G241600.1	pycom03g13800, pycom11g17380	NA
OG0017335	HF00331, HF28599	Prupe.3G056300.1	pycom09g11700, pycom17g18970	RNA recognition motif. (a.k.a. RRM, RBD, or RNP domain)
OG0017340	HF38925	Prupe.3G292800.1, Prupe.4G198300.1	pycom17g02010	Aldose 1-epimerase
OG0017349	HF14407, HF14412	Prupe.1G162900.1, Prupe.7G037300.1	pycom07g06520	APO RNA-binding
OG0017350	HF14339, HF26806	Prupe.2G091800.1	pycom02g20950, pycom07g05800	Plant organelle RNA recognition domain
OG0017355	HF19289, HF41112	Prupe.6G175800.1	pycom01g04780, pycom02g09970	mTERF
OG0017357	HF26058	Prupe.2G318000.1	pycom07g27060	RNA recognition motif. (a.k.a. RRM, RBD, or RNP domain)
OG0017362	HF18076	Prupe.4G057300.1, Prupe.4G057400.1	pycom10g23700, pycom10g23710	NUDIX domain
OG0017366	HF32210, HF36890	Prupe.3G163500.1	pycom09g17910, pycom17g26200	NA
OG0017367	HF39163, HF39529	Prupe.8G059900.1	pycom05g03700, pycom10g03620	Amidase
OG0017743	HF23470, HF23472, HF23474	Prupe.2G305200.1	pycom01g22400, pycom01g22420	Glycosyl hydrolases family 18
OG0017786	HF04390, HF06414, HF32441, HF42358	Prupe.3G121100.1	pycom09g15690	14-3-3 protein
OG0017811	HF31657, HF31659, HF31661	Prupe.6G357000.1, Prupe.6G357200.1	pycom04g21140	Protein kinase domain
OG0017827	HF08683, HF08685	Prupe.5G127700.1, Prupe.5G127900.1	pycom06g10800, pycom06g10840	Arabidopsis broad-spectrum mildew resistance protein RPW8
OG0017845	HF34691, HF34697, HF34698	Prupe.1G029700.1	pycom08g19680, pycom08g19730	Sieve element occlusion N-terminus
OG0017847	HF06341, HF32460	Prupe.3G106500.1, Prupe.3G106700.1	pycom09g14940, pycom17g23150	NA
OG0017860	HF29792, HF29795	Prupe.3G140600.1, Prupe.3G141300.1	pycom10g13730, pycom10g13740	WS/DGAT C-terminal domain
OG0017864	HF05843, HF05849	Prupe.6G143600.1, Prupe.7G003100.1	pycom03g10820, pycom11g14670	PPR repeat
OG0017880	HF20540	Prupe.1G188200.1, Prupe.1G190800.1, Prupe.1G190900.1, Prupe.7G010200.1	pycom14g07010	CAF1 family ribonuclease
OG0017881	HF20559	Prupe.7G047700.1, Prupe.7G047900.1, Prupe.7G048000.1	pycom12g07520, pycom14g07170	Ribonuclease III domain
OG0018073	HF19825, HF36642	Prupe.7G001300.1	pycom49g00060	Ricin-type beta-trefoil lectin domain-like
OG0018092	HF07057, HF16949	Prupe.2G001600.1	pycom02g26840	NA
OG0018112	HF16163	Prupe.1G097600.1	pycom16g23100	NA
OG0018121	HF16651	Prupe.3G281200.1	pycom02g23280, pycom07g02860	Myb/SANT-like DNA-binding domain
OG0018124	HF39233	Prupe.8G051200.1	pycom05g03150, pycom10g03100	NA
OG0018135	HF28785, HF28786	Prupe.3G039400.1	pycom17g15920	NA
OG0018137	HF00670	Prupe.3G019800.1	pycom09g07940	AP2 domain
OG0018138	HF24555	Prupe.5G230200.1	pycom14g19500	Animal haem peroxidase
OG0018149	HF14217, HF14219	Prupe.2G067800.1	pycom07g04550	Hemerythrin HHE cation binding domain
OG0018154	HF03249, HF03860	Prupe.4G176100.1	pycom03g17930	PPR repeat family
OG0018155	HF17353, HF17356	Prupe.1G554200.1	pycom15g35640	PPR repeat family
OG0018158	HF19848	Prupe.7G004700.1	pycom12g00370, pycom14g00090	Protein of unknown function (DUF1639)
OG0018163	HF03961	Prupe.4G263900.1	pycom03g11980	CRT-like, chloroquine-resistance transporter-like
OG0018171	HF41411	Prupe.5G162900.1	pycom06g14500, pycom14g14000	NA
OG0018173	HF17089, HF34575	Prupe.1G576200.1	pycom08g20790	Protein kinase domain
OG0018175	HF23569, HF25807	Prupe.2G293800.1	pycom07g24570	Remorin, C-terminal region
OG0018176	HF13319, HF21273	Prupe.1G399200.1	pycom08g04130	NA
OG0018177	HF09306, HF24815	Prupe.5G198200.1	pycom06g17450	PPR repeat family
OG0018554	HF14795, HF15219	Prupe.2G157200.1	pycom01g07470, pycom07g12230	Ring finger domain
OG0018555	HF23385	Prupe.2G263400.1, Prupe.2G270100.1	pycom01g17970, pycom12g20990	NA
OG0018564	HF24045, HF25282	Prupe.2G243300.1	pycom01g16250, pycom07g19370	NA
OG0018570	HF19746, HF35424, HF35637	Prupe.4G270900.1	pycom01g03980	NA
OG0018580	HF07042, HF16940	Prupe.2G004000.1	pycom02g26700, pycom07g00250	Homeodomain
OG0018586	HF18985, HF30780	Prupe.4G204800.1	pycom02g07030, pycom15g19080	Myb-like DNA-binding domain
OG0018591	HF14589, HF14592, HF27034	Prupe.8G036400.1	pycom07g09040	Zinc finger, C3HC4 type (RING finger)
OG0018606	HF04089, HF32554	Prupe.3G094000.1, Prupe.4G287300.1	pycom17g22320	No apical meristem-associated C-terminal domain
OG0018647	HF04637, HF27910	Prupe.6G255300.1	pycom04g11730, pycom12g13650	Tim10/DDP family zinc finger
OG0018665	HF12091, HF12093	Prupe.4G041900.1	pycom05g29510, pycom10g25180	Protein of unknown function (DUF_B2219)
OG0018666	HF12123, HF17914, HF17916	Prupe.4G039100.1	pycom05g29780	NA
OG0018678	HF02591, HF39570	Prupe.8G071200.1	pycom05g04020, pycom10g04200	CCT motif
OG0018681	HF08471, HF20833	Prupe.5G104800.1	pycom06g08480, pycom06g08490	PPR repeat family
OG0018684	HF09365, HF24745	Prupe.5G206600.1	pycom06g18090, pycom14g17710	Domain of unknown function (DUF4378)
OG0018713	HF16984, HF34501	Prupe.1G586200.1	pycom08g21560, pycom15g39120	Hsp20/alpha crystallin family
OG0018726	HF32921, HF39068	Prupe.3G310600.1	pycom111g00470, pycom17g00490	No apical meristem (NAM) protein
OG0018727	HF33093	Prupe.1G578800.1, Prupe.7G105300.1	pycom111g02130, pycom15g38380	Plant transposase (Ptta/En/Spm family)
OG0018730	HF29380, HF33723	Prupe.3G216200.1	pycom09g03270, pycom17g09360	NA
OG0018732	HF29285, HF33814	Prupe.3G204900.1	pycom09g04420, pycom17g10250	NA
OG0018740	HF22986, HF22996	Prupe.4G121800.1	pycom10g18720, pycom10g18740	Leucine rich repeat
OG0018804	HF32493	Prupe.3G102000.1	pycom09g14570, pycom17g22910, pycom17g22920	NA
OG0019134	HF36764	Prupe.3G156300.1	pycom09g16770	Lanthionine synthetase C-like protein
OG0019157	HF07064	Prupe.2G000900.1	pycom02g26910	Protease inhibitor/seed storage/LTP family
OG0019158	HF04685	Prupe.8G160000.1	pycom10g17560	NA
OG0019166	HF07060	Prupe.2G000500.1	pycom02g26860	Myosin head (motor domain)
OG0019206	HF24819	Prupe.5G197200.1	pycom14g16870	PPR repeat
OG0019215	HF36834	Prupe.3G151400.1	pycom09g17440	NA
OG0019217	HF03405	Prupe.8G000500.1	pycom11g18090	PPR repeat
OG0019220	HF09880	Prupe.8G018200.1	pycom10g00880	Membrane transport protein
OG0019245	HF29775	Prupe.8G196100.1	pycom10g13580	PPR repeat
OG0019268	HF36836	Prupe.3G151600.1	pycom09g17460	RNA polymerase II transcription elongation factor
OG0019279	HF36793	Prupe.3G145000.1	pycom09g17080	CRS1 / YhbY (CRM) domain
OG0019281	HF21303	Prupe.1G395300.1	pycom08g04520	BT1 family
OG0019282	HF32331	Prupe.3G142000.1	pycom17g24750	Alpha/beta hydrolase family
OG0019704	HF05531, HF24963	Prupe.2G209400.1	pycom01g13010	Skp1 family, tetramerisation domain
OG0019716	HF23326, HF26086	Prupe.2G321400.1	pycom07g27550	NA
OG0019721	HF23568, HF25808	Prupe.2G294000.1	pycom07g24590	Remorin, C-terminal region
OG0019754	HF14343, HF26817	Prupe.2G094400.1	pycom02g20830	Dehydrin
OG0019756	HF26882	Prupe.2G106400.1	pycom02g20050, pycom07g06490	Glycosyl hydrolase family 9
OG0019760	HF14682, HF27075	Prupe.2G137400.1	pycom07g10060	NA
OG0019769	HF27666	Prupe.7G161000.1	pycom02g11060, pycom15g22290	NA
OG0019771	HF02682, HF03925	Prupe.8G269200.1	pycom11g27700	NA
OG0019779	HF03974	Prupe.4G266700.1	pycom03g12110, pycom03g12120	NA
OG0019782	HF04094	Prupe.4G245400.1, Prupe.4G245500.1	pycom03g13480	Extensin-like region
OG0019821	HF01067	Prupe.1G194400.1, Prupe.1G194500.1	pycom04g03570	NA
OG0019823	HF01159, HF37388	Prupe.5G059600.1	pycom06g04190	2OG-Fe(II) oxygenase superfamily
OG0019831	HF01582	Prupe.1G176500.1, Prupe.2G079100.1	pycom14g06480	NA
OG0019833	HF01668, HF04737	Prupe.6G245700.1	pycom12g12700	Cysteine-rich secretory protein family
OG0019842	HF15907	Prupe.4G276100.1, Prupe.6G328700.1	pycom04g18390	Myb/SANT-like DNA-binding domain
OG0019844	HF16017, HF38358	Prupe.2G086400.1	pycom04g19720	E1-E2 ATPase
OG0019858	HF10709, HF36239	Prupe.8G184500.1	pycom05g14630	bZIP transcription factor
OG0019861	HF10763, HF14846	Prupe.7G035500.1	pycom07g12890	NA
OG0019865	HF11203, HF22776	Prupe.4G149500.1	pycom05g19390	Protein of unknown function (DUF962)
OG0019882	HF12287, HF17711	Prupe.4G018000.1	pycom10g27460	Bap31/Bap29 cytoplasmic coiled-coil domain
OG0019890	HF31820	Prupe.8G011100.1, Prupe.8G011300.1	pycom05g00470	2OG-Fe(II) oxygenase superfamily
OG0019915	HF37190, HF37191	Prupe.5G043300.1	pycom06g02260	2OG-Fe(II) oxygenase superfamily
OG0019923	HF14368	Prupe.5G061200.1, Prupe.5G067900.1	pycom07g06080	NA
OG0019947	HF25624, HF25625	Prupe.2G274900.1	pycom07g22380	NA
OG0019970	HF00455, HF00459	Prupe.3G043100.1	pycom09g10260	PPR repeat
OG0019975	HF33030, HF38954	Prupe.3G296300.1	pycom17g01720	NA
OG0019982	HF29641, HF33470	Prupe.3G245400.1	pycom09g00560	NA
OG0019984	HF29422, HF33683	Prupe.7G075400.1	pycom12g05290	NA
OG0019995	HF32424, HF36659	Prupe.3G123000.1	pycom09g15840	GDSL/SGNH-like Acyl-Esterase family found in Pmr5 and Cas1p
OG0019999	HF32219, HF36875	Prupe.3G162600.1	pycom17g26150	NA
OG0020047	HF04710, HF04711	Prupe.6G247800.1	pycom12g12920	NA
OG0020055	HF36321	Prupe.6G148400.1	pycom01g00940, pycom12g03420	CG-1 domain
OG0020056	HF36413	Prupe.7G103700.1, Prupe.7G103800.1	pycom12g02660	NA
OG0020057	HF36477	Prupe.7G045600.1, Prupe.7G045700.1	pycom12g02050	Plant protein of unknown function
OG0020069	HF07340, HF42593	Prupe.1G253400.1	pycom13g08020	Myb-like DNA-binding domain
OG0020074	HF20490	Prupe.1G189500.1	pycom14g06410, pycom14g06420	PPR repeat family
OG0020100	HF16152	Prupe.1G098300.1, Prupe.1G098400.1	pycom16g22900	Tetraspanin family
OG0021484	HF05627	Prupe.2G199000.1	pycom01g11380	NA
OG0021497	HF23272	Prupe.2G327700.1	pycom01g24510	Myb-like DNA-binding domain
OG0021517	HF35381	Prupe.1G019200.1	pycom01g05670	NA
OG0021528	HF06554	Prupe.2G072100.1	pycom02g21970	Pyridine nucleotide-disulphide oxidoreductase
OG0021530	HF06734	Prupe.2G043100.1	pycom02g23740	NB-ARC domain
OG0021556	HF18812	Prupe.7G221300.1	pycom02g05080	NA
OG0021575	HF26797	Prupe.2G090800.1	pycom02g21040	Amino acid kinase family
OG0021576	HF26811	Prupe.2G092600.1	pycom11g06860	Glycosyl hydrolase family 3 C-terminal domain
OG0021606	HF03945	Prupe.4G269600.1	pycom5153684g00160	Cyclin, N-terminal domain
OG0021613	HF04176	Prupe.4G242400.1	pycom03g13770	Type IIB DNA topoisomerase
OG0021617	HF04501	Prupe.4G192000.1	pycom03g16670	Myb-like DNA-binding domain
OG0021618	HF04531	Prupe.4G188700.1	pycom03g16950	NA
OG0021653	HF01108	Prupe.1G199700.1	pycom04g04010	NA
OG0021654	HF01116	Prupe.1G201600.1	pycom04g04080	PPR repeat family
OG0021668	HF15547	Prupe.6G287000.1	pycom12g17140	Protein of unknown function (DUF2985)
OG0021676	HF27815	Prupe.6G266500.1	pycom04g12820	Hsp20/alpha crystallin family
OG0021735	HF12295	Prupe.4G016800.1	pycom05g31800	Eukaryotic cytochrome b561
OG0021738	HF22387	Prupe.8G091500.1	pycom05g05340	PPR repeat family
OG0021754	HF08344	Prupe.5G094700.1	pycom06g07420	C2 domain
OG0021763	HF09427	Prupe.5G217500.1	pycom06g18890	NmrA-like family
OG0021777	HF12477	Prupe.2G191100.1	pycom07g15080	Lateral organ boundaries (LOB) domain
OG0021779	HF14207	Prupe.2G063800.1	pycom07g04390	Dof domain, zinc finger
OG0021786	HF14697	Prupe.2G140100.1	pycom02g17070	NA
OG0021800	HF25180	Prupe.2G233100.1	pycom01g15190	Ring finger domain
OG0021804	HF25436	Prupe.2G255300.1	pycom07g20460	NA
OG0021818	HF07109	Prupe.1G510500.1	pycom08g15050	NA
OG0021831	HF21950	Prupe.1G464900.1	pycom08g11390	PPR repeat
OG0021853	HF00458	Prupe.3G043200.1	pycom09g10270	Carbon-nitrogen hydrolase
OG0021874	HF34030	Prupe.3G178600.1	pycom09g06710	Myb-like DNA-binding domain
OG0021876	HF36743	Prupe.3G136700.1	pycom09g16580	PPR repeat
OG0021879	HF36854	Prupe.3G159900.1	pycom09g17650	Transferase family
OG0021885	HF17678	Prupe.4G013600.1	pycom10g27820	Tyrosine phosphatase family
OG0021903	HF30043	Prupe.8G225200.1	pycom05g18580	Ring finger domain
OG0021923	HF05860	Prupe.6G139500.1	pycom11g14540	NA
OG0021927	HF28047	Prupe.4G166800.1	pycom11g23070	Domain associated at C-terminal with AAA
OG0021938	HF04942	Prupe.7G125000.1	pycom12g10620	Expansin C-terminal domain
OG0021941	HF05032	Prupe.7G022100.1	pycom12g09190	SNARE domain
OG0021942	HF05114	Prupe.7G045400.1	pycom12g07750	Pyrroline-5-carboxylate reductase dimerisation
OG0021959	HF38021	Prupe.6G304800.1	pycom12g18670	PI31 proteasome regulator N-terminal
OG0021981	HF42234	Prupe.1G304400.1	pycom13g04190	NA
OG0022003	HF20662	Prupe.7G031000.1	pycom14g08400	NA
OG0022005	HF24866	Prupe.5G189100.1	pycom14g16360	PPR repeat family
OG0022018	HF17150	Prupe.1G569500.1	pycom15g37550	2OG-Fe(II) oxygenase superfamily
OG0022028	HF30603	Prupe.7G222600.1	pycom15g17360	PPR repeat family
OG0022029	HF30887	Prupe.7G186500.1	pycom15g20300	NA
OG0022032	HF44455	Prupe.1G511100.1	pycom15g32510	Xylanase inhibitor N-terminal
OG0022055	HF35270	Prupe.1G228900.1	pycom16g10050	Glycosyl hydrolase family 63 N-terminal domain
OG0022069	HF32254	Prupe.3G159100.1	pycom17g25870	NA
OG0022072	HF32447	Prupe.3G110000.1	pycom17g23320	F-box associated
OG0022073	HF32603	Prupe.3G088300.1	pycom17g21790	Protein kinase domain
OG0022078	HF38687	Prupe.3G265100.1	pycom17g04880	F-box domain
OG0022081	HF38867	Prupe.3G289300.1	pycom17g02790	NA
OG0022083	HF39054	Prupe.3G309000.1	pycom17g00670	Sodium/hydrogen exchanger family

## Sheet: Herbaceous plants
Supplementary Table S8. Orthogroups shared by woody plants and herbaceous plants
Orthogroups	Frve	Poan	Pomi	Roch	Ruoc	Pfam domain
OG0000390	FvH4_7g02400.t1, FvH4_7g02430.t1	Poanv1_6G03347.1	13509_t, 15339_t, 18850_t, 21819_t, 22515_t, 30745_t, 30746_t, 30748_t, 30769_t, 30770_t	RC0G0200900, RC0G0201300, RC0G0201600, RC0G0201800, RC0G0201900, RC0G0202400, RC0G0202800, RC0G0203800, RC0G0300400, RC0G0300600, RC1G0054000, RC1G0054700, RC1G0055000, RC1G0056000, RC1G0056200, RC1G0056600, RC1G0057100, RC1G0057400, RC1G0057600, RC1G0058500, RC1G0060200, RC1G0061100, RC1G0061900, RC1G0065800, RC1G0173500, RC5G0380200	Ro07_G34362, Ro07_G34363, Ro07_G34365, Ro07_G34366	NB-ARC domain
OG0000470	FvH4_1g19120.t1, FvH4_1g19141.t1, FvH4_1g19142.t1, FvH4_2g38261.t1, FvH4_5g09390.t1, FvH4_5g33830.t1, FvH4_5g33841.t5, FvH4_6g07700.t1, FvH4_6g07710.t1	Poanv1_10G00469.1, Poanv1_11G00584.1, Poanv1_12G03734.1, Poanv1_1G01696.1, Poanv1_9G00492.1	14058_t, 14059_t, 21483_t, 22665_t, 31768_t, 33152_t, 7808_t	RC2G0233100, RC2G0233800, RC2G0245700, RC2G0246000, RC2G0294900, RC2G0312400, RC3G0301000, RC3G0325200, RC3G0333800, RC7G0499400	Ro05_G30932, Ro06_G28476, Ro06_G28488, Ro06_G28884, Ro06_G28885, Ro06_G28888, Ro06_G28899	NA
OG0000663	FvH4_2g12640.t1, FvH4_2g18990.t1, FvH4_4g22740.t1, FvH4_5g35760.t2, FvH4_5g36460.t1, FvH4_5g36541.t1	Poanv1_10G00345.1, Poanv1_4G02503.1, Poanv1_7G02020.1, Poanv1_9G00362.1	16782_t, 16783_t, 17755_t, 20065_t, 26653_t, 26661_t, 274_t	RC4G0336000, RC6G0246600, RC6G0249300, RC6G0249600, RC6G0347700, RC7G0533500, RC7G0542900	Ro02_G02410, Ro02_G12614, Ro04_G12625, Ro04_G36324, Ro04_G36979, Ro05_G24574, Ro05_G25935, Ro05_G31663, Ro05_G31664	Multicopper oxidase
OG0000709	FvH4_1g21860.t1, FvH4_2g20442.t1, FvH4_5g07970.t1, FvH4_6g47060.t1, FvH4_6g50581.t1, FvH4_6g50641.t1, FvH4_6g50650.t1	Poanv1_11G03759.1	21124_t, 27064_t	RC1G0402500, RC2G0634100, RC2G0641700, RC2G0642300, RC2G0642700, RC2G0643500, RC2G0645900, RC2G0646000, RC2G0646100, RC2G0646300, RC2G0646400, RC2G0653500, RC2G0656600, RC2G0657500, RC3G0237900, RC5G0381100	Ro06_G09765, Ro06_G09778, Ro06_G16359, Ro06_G28039, Ro06_G28040, Ro07_G09541	Ring finger domain
OG0000875	FvH4_6g45590.t1, FvH4_6g45591.t1, FvH4_6g45770.t1, FvH4_6g46030.t1, FvH4_6g46040.t1	Poanv1_11G03365.1	11639_t, 13708_t, 22593_t, 26150_t, 27689_t, 27694_t, 27702_t, 27709_t, 27713_t, 27714_t, 30015_t, 33240_t	RC2G0581200, RC2G0581400, RC2G0581900, RC2G0582100, RC5G0624100	Ro03_G31856, Ro03_G31857, Ro04_G36724, Ro05_G31156, Ro07_G34533, Ro07_G34534	Aerolysin toxin
OG0000934	FvH4_1g05490.t1, FvH4_2g27890.t1, FvH4_3g41440.t1, FvH4_3g41450.t1, FvH4_4g21292.t1	Poanv1_5G03329.1, Poanv1_5G03369.1	13535_t, 4324_t	RC4G0317900, RC5G0639800	Ro01_G29753, Ro04_G21217, Ro05_G12119, Ro05_G30551, Ro05_G30554, Ro05_G30557, Ro05_G30561, Ro05_G30601, Ro05_G30700, Ro05_G30701, Ro05_G30702, Ro05_G30723, Ro05_G30904, Ro05_G30905, Ro05_G31065, Ro06_G28363, Ro06_G29077	MATH domain
OG0000946	FvH4_5g24860.t1, FvH4_5g25360.t1, FvH4_5g25510.t1, FvH4_6g39190.t1, FvH4_6g39200.t1, FvH4_6g39580.t1, FvH4_6g39600.t1	Poanv1_11G02920.1, Poanv1_12G01128.1	11576_t, 12126_t, 12135_t, 12671_t, 13352_t, 22488_t, 22516_t, 30443_t, 30445_t, 30487_t, 84_t	RC2G0323900, RC7G0308900, RC7G0346700	Ro02_G35231, Ro05_G24450, Ro05_G24452, Ro05_G27470, Ro06_G28536	RNase H-like domain found in reverse transcriptase
OG0001618	FvH4_1g12713.t1, FvH4_1g12716.t1, FvH4_1g12717.t1, FvH4_1g12718.t1, FvH4_1g12719.t1, FvH4_7g23320.t1	Poanv1_1G01143.1, Poanv1_2G01331.1, Poanv1_2G01333.1, Poanv1_2G01336.1	1267_t, 1651_t, 1654_t, 1655_t, 2440_t, 28033_t, 6161_t	RC2G0148300, RC2G0148400, RC2G0148500, RC2G0148600, RC2G0148700	Ro01_G01089	ATPase family associated with various cellular activities (AAA)
OG0001639	FvH4_5g24831.t1, FvH4_6g23072.t1, FvH4_7g02471.t1, FvH4_7g02601.t1, FvH4_7g09790.t1	Poanv1_13G00818.1, Poanv1_14G00568.1	11062_t	RC1G0153700, RC1G0266600, RC1G0266800, RC3G0155900, RC5G0070300	Ro01_G20682, Ro01_G30118, Ro02_G18457, Ro05_G31246, Ro06_G23183, Ro06_G23237, Ro06_G29067, Ro07_G17542, Ro07_G27378, Ro07_G33604	NA
OG0001816	FvH4_1g17320.t1, FvH4_1g17321.t1, FvH4_3g06550.t1, FvH4_3g08271.t1, FvH4_3g08280.t1, FvH4_6g03220.t1, FvH4_6g03710.t1, FvH4_6g03780.t1, FvH4_6g22510.t1	Poanv1_4G02212.1, Poanv1_5G00499.1, Poanv1_6G00639.1, Poanv1_6G00696.1, Poanv1_6G00697.1, Poanv1_6G00870.1, Poanv1_6G00871.1	10986_t, 11313_t, 2678_t, 2681_t	RC5G0116700	Ro03_G12090	DnaJ domain
OG0002226	FvH4_5g20100.t1, FvH4_5g20130.t5, FvH4_5g20150.t1, FvH4_5g30731.t1, FvH4_5g30740.t1, FvH4_5g30781.t1	Poanv1_9G01505.1	19008_t, 19009_t, 19011_t, 9712_t, 9713_t	RC7G0259800, RC7G0260700, RC7G0261100, RC7G0434400	Ro05_G11807, Ro05_G11811	SAD/SRA domain
OG0002275	FvH4_5g36310.t1, FvH4_5g36321.t1, FvH4_5g36330.t1, FvH4_5g36360.t1	Poanv1_10G00010.1	1582_t, 1584_t, 1587_t, 1589_t, 19499_t, 19503_t, 19505_t, 22776_t, 22777_t	RC0G0205700, RC2G0342500, RC7G0545200, RC7G0546300, RC7G0546800	Ro05_G31658	Ankyrin repeats (3 copies)
OG0002500	FvH4_1g20010.t1, FvH4_2g12570.t2, FvH4_2g12590.t1	Poanv1_1G01757.1, Poanv1_1G01814.1, Poanv1_2G00808.1, Poanv1_4G02507.1, Poanv1_4G02509.1	14287_t, 14288_t, 9153_t	RC2G0248400, RC6G0244800, RC6G0244900, RC6G0245200	Ro01_G12265, Ro02_G21447, Ro02_G27328, Ro02_G35470	Multicopper oxidase
OG0002529	FvH4_4g04740.t2, FvH4_4g04760.t1, FvH4_4g04850.t1, FvH4_4g04860.t1, FvH4_4g04900.t1	Poanv1_7G00275.1, Poanv1_7G00276.1, Poanv1_7G00277.1, Poanv1_7G00751.1	15451_t, 15453_t	RC4G0068700, RC4G0069400, RC4G0069500, RC4G0085800	Ro04_G12738, Ro04_G12743, Ro04_G16691, Ro04_G36891	EF-hand domain pair
OG0002791	FvH4_2g00150.t1, FvH4_2g13531.t1, FvH4_4g00091.t1, FvH4_4g00092.t1, FvH4_5g22070.t1, FvH4_6g11351.t1, FvH4_6g52753.t1	Poanv1_12G03065.1	12172_t, 16402_t, 26888_t, 29077_t, 8189_t	RC0G0185400, RC1G0596400, RC6G0144000	Ro04_G15384, Ro05_G24175	Plant transposase (Ptta/En/Spm family)
OG0002806	FvH4_3g28080.t1, FvH4_6g08700.t1, FvH4_6g08720.t3, FvH4_6g08721.t1, FvH4_6g17260.t1	Poanv1_11G00625.1, Poanv1_12G03670.1	21436_t	RC2G0418400, RC3G0321100, RC3G0321300, RC3G0321400, RC3G0321600, RC3G0321700, RC3G0321900, RC3G0322100	Ro06_G08391, Ro07_G22050	NA
OG0003092	FvH4_3g35880.t1, FvH4_4g19540.t1	Poanv1_8G00946.1	18328_t, 21536_t, 24018_t, 32276_t, 8721_t, 8722_t	RC4G0225800	Ro03_G16264, Ro03_G27226, Ro03_G27227, Ro04_G05444, Ro04_G18053, Ro04_G21157, Ro04_G36489	Jacalin-like lectin domain
OG0003111	FvH4_7g31930.t1, FvH4_7g31940.t1	Poanv1_13G02512.1, Poanv1_14G02219.1	20854_t, 670_t	RC1G0206700, RC1G0571100, RC1G0571200, RC1G0571400, RC1G0571600	Ro02_G35362, Ro02_G35363, Ro02_G35364, Ro07_G34275, Ro07_G34770, Ro07_G34772	Ion transport protein
OG0003487	FvH4_2g12831.t1, FvH4_3g22341.t1	Poanv1_13G00525.1	11945_t, 21860_t, 242_t, 25291_t, 5308_t, 9010_t, 9011_t, 9015_t, 9025_t	RC2G0032800	Ro04_G12343, Ro04_G36621, Ro06_G28107	NA
OG0003512	FvH4_4g14360.t1, FvH4_7g13020.t1	Poanv1_1G00624.1, Poanv1_1G00625.1, Poanv1_2G01848.1	22274_t, 23236_t, 25782_t	RC7G0329800, RC7G0329900	Ro01_G29575, Ro05_G31325, Ro05_G31328, Ro05_G31593, Ro05_G31594, Ro05_G31595	NA
OG0003515	FvH4_4g32650.t1, FvH4_4g32660.t1, FvH4_5g02150.t1	Poanv1_7G02850.1, Poanv1_8G02169.1, Poanv1_9G01811.1	24218_t, 24219_t, 29958_t	RC2G0478200, RC3G0389900, RC3G0390400, RC4G0448400, RC4G0448500, RC6G0332800	Ro04_G00187	Homeodomain
OG0003857	FvH4_5g26860.t1, FvH4_5g26890.t1	Poanv1_10G01025.1, Poanv1_10G01026.1, Poanv1_9G01014.1	26862_t, 26864_t, 26868_t	RC7G0363700, RC7G0363900, RC7G0364000, RC7G0364400	Ro05_G31120	Auxin responsive protein
OG0004210	FvH4_5g04820.t1, FvH4_5g04821.t1, FvH4_5g04830.t1, FvH4_5g04833.t1, FvH4_5g04834.t1, FvH4_5g09910.t1	Poanv1_7G01093.1, Poanv1_7G01094.1	13136_t, 13464_t, 23649_t	RC7G0162700, RC7G0162800, RC7G0163500	Ro05_G30595	RING-H2 zinc finger domain
OG0004212	FvH4_5g09741.t1, FvH4_5g09770.t1, FvH4_5g09780.t1, FvH4_5g31341.t1	Poanv1_10G02285.1, Poanv1_9G00550.1	17007_t, 28158_t, 30097_t, 31366_t	RC3G0131800, RC7G0108000, RC7G0174000, RC7G0412300	Ro05_G27667	NA
OG0004228	FvH4_6g53030.t1	Poanv1_11G03909.1, Poanv1_12G00085.1, Poanv1_12G00193.1	27233_t	RC2G0675200, RC2G0675400	Ro03_G06303, Ro05_G24951, Ro05_G27232, Ro06_G03832, Ro06_G03835, Ro06_G03838, Ro06_G23901, Ro06_G26483	Glycosyl hydrolase family 1
OG0004667	FvH4_3g26520.t1, FvH4_6g51850.t1	Poanv1_5G02314.1, Poanv1_5G02315.1, Poanv1_6G02173.1, Poanv1_6G02174.1, Poanv1_6G02593.1	10634_t, 21376_t	RC5G0421200, RC5G0421600, RC5G0422100	Ro03_G32386	Aluminium activated malate transporter
OG0005335	FvH4_3g33730.t1, FvH4_3g34190.t1	Poanv1_5G02110.1, Poanv1_5G02539.1, Poanv1_5G02879.1, Poanv1_6G03104.1, Poanv1_6G03124.1	12197_t, 1759_t	RC5G0528500	Ro02_G15102, Ro03_G06508, Ro03_G06511, Ro06_G24262	WD domain, G-beta repeat
OG0005349	FvH4_5g01320.t1, FvH4_5g01330.t1, FvH4_5g09560.t1	Poanv1_10G02273.1, Poanv1_9G02394.1, Poanv1_9G02395.1	22072_t	RC5G0429700, RC7G0109500, RC7G0209500	Ro02_G03106, Ro03_G21284, Ro05_G01831, Ro05_G14863	FBD
OG0005354	FvH4_5g18730.t1, FvH4_5g18840.t1	Poanv1_9G01586.1	13285_t, 15897_t, 15907_t, 31226_t, 4722_t	RC7G0241700, RC7G0242900	Ro05_G07332, Ro05_G08651, Ro05_G12573, Ro05_G30842	Domain of unknown function (DUF1771)
OG0005367	FvH4_6g08910.t1	Poanv1_11G00635.1, Poanv1_12G03659.1	17249_t, 17257_t, 17258_t	RC3G0319200, RC3G0319300, RC3G0319400, RC3G0319700, RC3G0319800	Ro06_G11036, Ro06_G11040, Ro06_G27768	PPR repeat family
OG0007101	FvH4_1g00390.t1, FvH4_1g00400.t1	Poanv1_1G00051.1, Poanv1_1G00052.1, Poanv1_2G02462.1	1839_t	RC2G0005300, RC2G0005400, RC2G0005500	Ro01_G29465, Ro01_G29466, Ro01_G30110, Ro05_G31064	UDP-glucoronosyl and UDP-glucosyl transferase
OG0007126	FvH4_2g05970.t1, FvH4_2g05980.t1, FvH4_2g05982.t1, FvH4_2g05983.t1, FvH4_2g06070.t1	Poanv1_3G00566.1, Poanv1_4G03167.1	19991_t, 19992_t, 19993_t	RC6G0116800, RC6G0116900	Ro02_G20779	Multicopper oxidase
OG0007129	FvH4_2g12820.t2, FvH4_2g12830.t1	Poanv1_3G01078.1, Poanv1_4G02462.1, Poanv1_4G02483.1	23179_t, 23180_t, 23184_t	RC6G0250100, RC6G0250600	Ro02_G20701, Ro02_G20702, Ro02_G35452	NA
OG0007231	FvH4_6g35490.t1, FvH4_6g35500.t1	Poanv1_11G01170.1, Poanv1_12G01458.1, Poanv1_12G01459.1	11451_t, 4630_t, 4632_t, 4634_t, 4635_t	RC2G0480500, RC2G0480700	Ro06_G28451	GDSL-like Lipase/Acylhydrolase
OG0007968	FvH4_3g09562.t1, FvH4_3g09640.t1	Poanv1_4G00874.1, Poanv1_6G01040.1, Poanv1_6G01067.1	7183_t, 9001_t, 9002_t	RC5G0141300, RC5G0142600	Ro03_G24837	NA
OG0009543	FvH4_2g22960.t1, FvH4_2g22990.t1	Poanv1_3G01797.1, Poanv1_3G02176.1	4464_t, 4465_t, 4466_t, 4478_t, 4480_t	RC6G0396200	Ro02_G35316, Ro02_G35317	Lipase (class 3)
OG0009571	FvH4_3g05120.t1	Poanv1_6G00979.1, Poanv1_6G01006.1, Poanv1_6G01007.1	5582_t	RC1G0093300, RC1G0093500, RC5G0135500, RC5G0136300	Ro03_G17971, Ro03_G27479, Ro03_G33052	Cyclic nucleotide-binding domain
OG0009589	FvH4_3g22161.t1, FvH4_3g32081.t1, FvH4_3g32180.t1, FvH4_5g35712.t1	Poanv1_5G02735.1	10802_t, 15828_t, 25205_t, 27092_t	RC5G0519400, RC6G0039800	Ro03_G32084	Terpene synthase family 2, C-terminal metal binding
OG0009601	FvH4_3g44892.t1, FvH4_3g44931.t1, FvH4_3g44932.t1, FvH4_3g44966.t1	Poanv1_5G03580.1, Poanv1_5G03713.1, Poanv1_5G03714.1	1413_t	RC5G0723600, RC5G0725000, RC5G0728200	Ro03_G20712	Protein of unknown function (DUF3752)
OG0009614	FvH4_4g18280.t1, FvH4_5g00881.t1	Poanv1_13G02104.1, Poanv1_13G02105.1	16537_t, 16538_t	RC7G0217700, RC7G0219000	Ro05_G08565, Ro05_G13044, Ro05_G14272, Ro05_G30799	DnaJ domain
OG0009629	FvH4_5g02900.t1, FvH4_5g02920.t1	Poanv1_10G01748.1, Poanv1_9G01867.1, Poanv1_9G01868.1	6455_t, 6456_t	RC7G0186000	Ro05_G30750, Ro05_G30751, Ro05_G30752, Ro05_G30753	NA
OG0009661	FvH4_5g33960.t1, FvH4_6g26740.t1	Poanv1_9G00442.1, Poanv1_9G00443.1, Poanv1_9G00449.1, Poanv1_9G00450.1, Poanv1_9G00458.1, Poanv1_9G00463.1	2649_t, 33163_t	RC2G0349100	Ro06_G26340	F-box domain
OG0009879	FvH4_2g07040.t1, FvH4_2g13880.t1	Poanv1_3G01152.1, Poanv1_4G02391.1	12267_t, 29546_t	RC6G0267500	Ro02_G17696	NA
OG0011649	FvH4_1g01090.t1, FvH4_7g32330.t1	Poanv1_1G00112.1, Poanv1_2G02392.1	24863_t, 29732_t, 29736_t, 8421_t	RC2G0014900	Ro01_G05071, Ro03_G09154	XH domain
OG0011670	FvH4_1g08070.t1, FvH4_2g32270.t1, FvH4_5g33120.t1	Poanv1_1G00687.1, Poanv1_2G01787.1	23305_t, 23308_t, 7158_t	RC2G0089900	Ro01_G02945, Ro06_G16678	Interferon-related developmental regulator (IFRD)
OG0011683	FvH4_1g13130.t1, FvH4_1g22892.t1, FvH4_1g22900.t1	Poanv1_1G01181.1, Poanv1_2G01296.1	32653_t, 5438_t	RC2G0153800, RC2G0356700	Ro01_G01050, Ro04_G21006	NA
OG0011711	FvH4_2g03600.t1, FvH4_2g03601.t1, FvH4_2g03602.t1, FvH4_3g35611.t1	Poanv1_4G03301.1	16799_t, 16800_t	RC6G0076600, RC6G0076700	Ro02_G03092, Ro02_G20094	MATH domain
OG0011713	FvH4_2g04502.t1, FvH4_4g05721.t1	Poanv1_4G03254.1, Poanv1_4G03255.1, Poanv1_4G03256.1	4527_t	RC2G0393500, RC2G0393600, RC2G0544500, RC6G0082800	Ro03_G02020	NA
OG0011778	FvH4_2g34810.t1, FvH4_4g24290.t1	Poanv1_3G03338.1	18099_t, 6951_t	RC3G0116200, RC5G0648100, RC6G0557900, RC6G0559500	Ro03_G12037, Ro03_G31826	Patatin-like phospholipase
OG0011850	FvH4_4g03960.t1, FvH4_5g34760.t1	Poanv1_5G03072.1	12452_t, 12453_t, 1366_t, 1367_t	RC5G0032600, RC5G0033900, RC5G0034100	Ro04_G25942	NA
OG0011934	FvH4_5g25490.t1, FvH4_5g25550.t1, FvH4_6g22190.t1	Poanv1_6G00763.1	22496_t, 23042_t	RC3G0078300, RC3G0115200, RC3G0117500, RC4G0125400	Ro03_G05236	WD domain, G-beta repeat
OG0011993	FvH4_6g35321.t1, FvH4_7g12400.t1, FvH4_7g12410.t1, FvH4_7g16660.t1	Poanv1_12G01471.1	7489_t	RC1G0306900	Ro07_G21914, Ro07_G33436, Ro07_G33439, Ro07_G33446	Plastocyanin-like domain
OG0011994	FvH4_6g36950.t1, FvH4_6g36960.t1, FvH4_6g36962.t1	Poanv1_11G02761.1	5003_t	RC2G0504300, RC2G0504500, RC2G0504600, RC2G0504700, RC2G0504900	Ro06_G15438	Acyltransferase C-terminus
OG0012047	FvH4_7g22491.t1, FvH4_7g22492.t1, FvH4_7g22493.t1	Poanv1_13G01680.1, Poanv1_13G01719.1, Poanv1_14G01540.1	7471_t, 7475_t	RC1G0448700, RC1G0448800	Ro07_G25158	X8 domain
OG0013647	FvH4_1g12390.t2	Poanv1_1G01116.1, Poanv1_2G01359.1	2476_t	RC2G0143700, RC2G0143800, RC2G0143900	Ro01_G01124, Ro01_G01125, Ro01_G02935	EamA-like transporter family
OG0013652	FvH4_1g14620.t1, FvH4_1g14630.t1, FvH4_5g19930.t1, FvH4_7g04060.t1	Poanv1_2G01184.1	11146_t, 30623_t, 8261_t	RC2G0173100	Ro01_G29697	B3 DNA binding domain
OG0013688	FvH4_2g03550.t1	Poanv1_3G00046.1, Poanv1_3G00355.1, Poanv1_4G03308.1, Poanv1_4G03327.1	160_t	RC1G0335700, RC2G0316300, RC6G0066200	Ro02_G03104	Serine carboxypeptidase
OG0013689	FvH4_2g03570.t1, FvH4_6g45780.t1	Poanv1_3G00044.1, Poanv1_3G00357.1, Poanv1_4G03303.1	16791_t, 16792_t	RC6G0077700, RC6G0077800	Ro02_G03097	Serine carboxypeptidase
OG0013713	FvH4_2g23960.t1	Poanv1_3G01887.1, Poanv1_3G02274.1	14706_t, 18894_t	RC1G0168200, RC1G0168300, RC6G0411800, RC6G0411900	Ro02_G17706	Dienelactone hydrolase family
OG0013814	FvH4_3g36450.t1, FvH4_3g36460.t1, FvH4_6g42520.t1, FvH4_6g42550.t4	Poanv1_12G00886.1, Poanv1_12G00887.1	2952_t	RC7G0302100	Ro05_G13921, Ro05_G31072	NA
OG0013881	FvH4_4g35540.t1, FvH4_6g05810.t1	Poanv1_11G00366.1, Poanv1_8G02393.1, Poanv1_8G02394.1	22969_t, 23924_t	RC4G0481000	Ro04_G00413, Ro06_G02886	SPT2 chromatin protein
OG0014034	FvH4_7g06930.t1	Poanv1_13G00510.1, Poanv1_14G00357.1, Poanv1_14G00373.1	19111_t	RC1G0120800, RC1G0189500	Ro07_G23961, Ro07_G33896, Ro07_G33902	Histone-like transcription factor (CBF/NF-Y) and archaeal histone
OG0014948	FvH4_1g05690.t1, FvH4_4g12500.t1, FvH4_6g08140.t1	Poanv1_11G00579.1, Poanv1_12G03707.1	21493_t	RC2G0063000, RC3G0328500	Ro01_G10499	Plus-3 domain
OG0014954	FvH4_1g08061.t1, FvH4_7g29722.t1, FvH4_7g30611.t1	Poanv1_1G00686.1	23306_t, 30910_t	RC6G0490600	Ro01_G02944, Ro07_G14038	Retrotransposon gag protein
OG0014956	FvH4_1g08660.t1, FvH4_1g08670.t1, FvH4_1g13590.t1, FvH4_7g02570.t1	Poanv1_2G01737.1	23383_t	RC2G0097700, RC2G0098200	Ro02_G16828	NUC173 domain
OG0014982	FvH4_1g19960.t1	Poanv1_1G01808.1, Poanv1_1G01810.1, Poanv1_1G01811.1, Poanv1_2G00812.1	9138_t, 9146_t	RC2G0248000	Ro01_G12269	TIR domain
OG0015027	FvH4_2g04620.t1	Poanv1_12G04227.1, Poanv1_3G00422.1, Poanv1_3G00454.1	4540_t	RC6G0084400, RC6G0485600	Ro02_G25651, Ro06_G11623	IBR domain, a half RING-finger domain
OG0015121	FvH4_3g13080.t3	Poanv1_5G01040.1, Poanv1_6G01419.1, Poanv1_6G01472.1	13725_t	RC5G0194100, RC5G0194300, RC5G0194500	Ro03_G05818	MOSC N-terminal beta barrel domain
OG0015125	FvH4_3g14780.t6, FvH4_3g14790.t1	Poanv1_5G01165.1, Poanv1_5G01167.1, Poanv1_5G01171.1	21_t	RC5G0212300, RC5G0212900	Ro03_G32924	Protein kinase domain
OG0015172	FvH4_4g06912.t1	Poanv1_7G00900.1	28125_t	RC4G0098300, RC4G0098900	Ro04_G13962, Ro04_G13966, Ro04_G36967, Ro04_G36995	E1-E2 ATPase
OG0015272	FvH4_6g00390.t3	Poanv1_11G00045.1, Poanv1_11G00046.1, Poanv1_12G04205.1	31856_t, 31857_t	RC3G0416100, RC5G0334200	Ro06_G09235	Xylanase inhibitor N-terminal
OG0015339	FvH4_6g45450.t3	Poanv1_12G00039.1, Poanv1_12G00684.1	1247_t, 27682_t, 8526_t	RC2G0578600	Ro02_G22744, Ro06_G04817	Scd6-like Sm domain
OG0015347	FvH4_6g53140.t1, FvH4_6g53142.t1	Poanv1_11G03922.1	27249_t	RC2G0676900, RC2G0677300, RC2G0677400, RC6G0424700	Ro06_G03823	Protein tyrosine and serine/threonine kinase
OG0015835	FvH4_6g26700.t10	Poanv1_11G02039.1, Poanv1_12G02233.1, Poanv1_12G02234.1	17827_t	RC2G0348100	Ro06_G26512	HB1, ASXL, restriction endonuclease HTH domain
OG0015843	FvH4_5g09670.t1	Poanv1_10G02277.1, Poanv1_9G02399.1	22065_t, 25075_t	RC7G0109000	Ro05_G01824	PPR repeat
OG0015928	FvH4_2g03522.t1	Poanv1_3G00048.1, Poanv1_3G00353.1, Poanv1_4G03329.1, Poanv1_4G03406.1	162_t	RC6G0065700	Ro02_G03105	Serine carboxypeptidase
OG0015940	FvH4_2g10791.t1	Poanv1_4G02661.1	19658_t	RC0G0216400, RC6G0209400, RC6G0209700, RC6G0210500	Ro02_G21651	PPR repeat
OG0015964	FvH4_2g21890.t1	Poanv1_3G01723.1, Poanv1_3G02102.1, Poanv1_4G01726.1	14269_t	RC6G0386000	Ro02_G35131, Ro02_G35133	2OG-Fe(II) oxygenase superfamily
OG0015965	FvH4_2g22820.t1	Poanv1_3G01780.1, Poanv1_3G02159.1, Poanv1_4G01671.1	4462_t, 4463_t	RC6G0394200	Ro02_G04019	Agenet domain
OG0015976	FvH4_2g31070.t2	Poanv1_13G00004.1, Poanv1_4G00942.1, Poanv1_8G01908.1	11177_t, 7257_t	RC6G0596800	Ro02_G04545	Myb-like DNA-binding domain
OG0015996	FvH4_2g40150.t1	Poanv1_3G03943.1, Poanv1_3G03954.1, Poanv1_4G00153.1	18684_t, 9305_t	RC6G0482700	Ro02_G02402	UDP-glucoronosyl and UDP-glucosyl transferase
OG0016017	FvH4_3g12630.t1, FvH4_4g12820.t1	Poanv1_7G01291.1, Poanv1_7G01346.1, Poanv1_8G01873.1	12900_t	RC4G0191100	Ro04_G15372	SET domain
OG0016024	FvH4_3g20160.t1	Poanv1_5G01842.1, Poanv1_6G02011.1	23518_t, 23520_t	RC5G0298400, RC5G0298600	Ro03_G25260	FBD
OG0016050	FvH4_3g37350.t1	Poanv1_6G03341.1, Poanv1_6G03382.1	12179_t	RC4G0173900, RC5G0577200, RC7G0282700	Ro03_G19188	NA
OG0016116	FvH4_4g33690.t1, FvH4_4g33700.t1, FvH4_4g33710.t1	Poanv1_8G02253.1	24111_t	RC4G0462100, RC4G0462300	Ro04_G00275	Anticodon-binding domain of tRNA ligase
OG0016130	FvH4_5g05030.t1, FvH4_7g29460.t1	Poanv1_8G01945.1	23638_t, 23641_t, 759_t	RC0G0147200	Ro03_G27408	SRF-type transcription factor (DNA-binding and dimerisation domain)
OG0016137	FvH4_5g06370.t1	Poanv1_10G02031.1, Poanv1_9G02121.1	3122_t	RC1G0425700, RC7G0131900, RC7G0144000	Ro05_G14493	Pre-mRNA splicing factor PRP21 like protein
OG0016172	FvH4_5g31520.t1	Poanv1_10G00655.1	453_t	RC3G0010600, RC3G0010700, RC7G0443400	Ro05_G14056, Ro07_G25186	PRP1 splicing factor, N-terminal
OG0016173	FvH4_5g32840.t1	Poanv1_10G00590.1, Poanv1_9G00539.1	24756_t, 24761_t	RC7G0478200	Ro05_G26899, Ro05_G31515	Transferase family
OG0016190	FvH4_6g03520.t1	Poanv1_11G00237.1, Poanv1_12G04016.1	15589_t, 15596_t	RC3G0380500	Ro06_G08212, Ro06_G28802	Protein of unknown function (DUF1517)
OG0016197	FvH4_6g10690.t1	Poanv1_11G00758.1, Poanv1_12G03461.1	29219_t	RC0G0089500, RC3G0299600, RC6G0604100	Ro06_G05652	AP2 domain
OG0016206	FvH4_6g17371.t1	Poanv1_12G02888.1	17471_t, 23470_t, 27966_t, 6937_t	RC3G0226800	Ro06_G19495	NA
OG0016220	FvH4_6g28020.t1	Poanv1_11G02133.1, Poanv1_12G02082.1, Poanv1_12G02104.1	16980_t, 2893_t	RC2G0399600	Ro06_G14812	Fasciclin domain
OG0016226	FvH4_6g30051.t1, FvH4_6g30060.t1, FvH4_6g30062.t1, FvH4_6g30063.t1	Poanv1_11G02291.1	17324_t	RC2G0438500	Ro06_G23908	Nucleosome assembly protein (NAP)
OG0016248	FvH4_6g48680.t1, FvH4_6g48690.t1	Poanv1_11G03584.1	31599_t, 31600_t	RC2G0625300	Ro06_G22344, Ro06_G28007	NA
OG0016285	FvH4_7g24860.t1, FvH4_7g24870.t3	Poanv1_13G01889.1, Poanv1_14G01724.1, Poanv1_14G02826.1	31104_t	RC1G0480800	Ro07_G04774	NA
OG0016628	FvH4_1g28790.t1	Poanv1_1G02495.1, Poanv1_2G00121.1	19425_t	RC5G0457100	Ro03_G24941	Glycogen recognition site of AMP-activated protein kinase
OG0016691	FvH4_1g18170.t1	Poanv1_1G01573.1, Poanv1_1G01625.1, Poanv1_2G00957.1	7741_t	RC2G0219900	Ro01_G04270	Cupin
OG0016727	FvH4_2g05090.t1	Poanv1_3G00487.1, Poanv1_4G03220.1	24672_t	RC6G0091500	Ro02_G05481, Ro02_G35838	UDP-glucoronosyl and UDP-glucosyl transferase
OG0016732	FvH4_2g06620.t1	Poanv1_3G00601.1	23614_t	RC6G0125900, RC6G0126000	Ro02_G14979, Ro02_G35927	alpha/beta hydrolase fold
OG0016743	FvH4_2g13410.t1	Poanv1_3G01126.1, Poanv1_4G02413.1	12443_t, 25318_t	RC6G0261400	Ro02_G25954	ABA/WDS induced protein
OG0016749	FvH4_2g17890.t2, FvH4_2g17910.t1	Poanv1_3G01452.1, Poanv1_4G02006.1	31958_t	RC6G0333100	Ro02_G10974	PQQ enzyme repeat
OG0016753	FvH4_2g20980.t1	Poanv1_3G01654.1, Poanv1_3G02025.1, Poanv1_3G02026.1	10820_t	RC6G0372800	Ro02_G13757	Glycosyl hydrolases family 28
OG0016775	FvH4_2g33650.t1, FvH4_2g33660.t1	Poanv1_3G03246.1	7041_t	RC2G0437300, RC6G0570600	Ro06_G26484	Cytochrome P450
OG0016794	FvH4_3g12521.t1, FvH4_5g25120.t1	Poanv1_10G01148.1	30147_t	RC5G0186900, RC7G0341700	Ro05_G13894	mRNA capping enzyme, catalytic domain
OG0016797	FvH4_3g13830.t1	Poanv1_5G01101.1, Poanv1_5G01230.1, Poanv1_6G01532.1	33220_t	RC0G0114300	Ro03_G05761	Xylanase inhibitor N-terminal
OG0016826	FvH4_3g35820.t1	Poanv1_5G02972.1	15799_t, 15800_t	RC5G0550400, RC5G0550800	Ro03_G27224	Nucleosome assembly protein (NAP)
OG0016830	FvH4_3g39320.t1, FvH4_7g06030.t1	Poanv1_6G03514.1	28910_t	RC5G0527200, RC5G0609900	Ro03_G31909	F-box-like
OG0016844	FvH4_4g11960.t1	Poanv1_7G01203.1, Poanv1_7G01206.1, Poanv1_8G00385.1	13956_t	RC4G0168000	Ro04_G36623	UDP-glucoronosyl and UDP-glucosyl transferase
OG0016860	FvH4_4g23140.t1	Poanv1_7G02052.1, Poanv1_7G02053.1, Poanv1_8G01206.1	7648_t	RC4G0340800	Ro04_G23120	Glycerophosphoryl diester phosphodiesterase family
OG0016878	FvH4_5g06030.t1	Poanv1_9G02225.1, Poanv1_9G02310.1	3161_t	RC7G0148200, RC7G0148300	Ro05_G14460	Cytochrome P450
OG0016879	FvH4_5g06600.t1	Poanv1_10G02047.1	12943_t, 12951_t	RC7G0141500	Ro05_G26552, Ro05_G30646	NA
OG0016885	FvH4_5g12601.t1, FvH4_5g12610.t1	Poanv1_10G02507.1, Poanv1_9G02607.1	3739_t	RC7G0074900	Ro05_G03451	NA
OG0016906	FvH4_5g23530.t1	Poanv1_10G01260.1, Poanv1_9G01256.1	2060_t	RC7G0323200	Ro05_G17772, Ro05_G22914	Ubiquitin fusion degradation protein UFD1
OG0016911	FvH4_5g34113.t1	Poanv1_10G00421.1, Poanv1_10G00437.1, Poanv1_9G00430.1	22169_t	RC7G0503400	Ro05_G21775	NA
OG0016913	FvH4_5g39300.t1	Poanv1_10G00046.1, Poanv1_9G00037.1	29622_t	RC7G0575700, RC7G0577800	Ro05_G19141	Transcription factor TFIIB repeat
OG0016915	FvH4_6g00850.t1	Poanv1_11G00084.1, Poanv1_12G04168.1	31895_t	RC3G0409900	Ro06_G09189, Ro06_G19241	NA
OG0016921	FvH4_6g06880.t1	Poanv1_11G00437.1, Poanv1_11G00498.1, Poanv1_12G03830.1	13795_t	RC3G0341800	Ro06_G18560	NA
OG0016940	FvH4_6g18670.t1	Poanv1_12G02772.1	8948_t	RC3G0198400, RC3G0198500	Ro06_G14217, Ro06_G14891	Late embryogenesis abundant protein
OG0016946	FvH4_6g26310.t1, FvH4_6g26330.t1	Poanv1_12G02281.1	13397_t, 31334_t	RC2G0340300	Ro06_G09074	No apical meristem (NAM) protein
OG0016949	FvH4_6g28140.t1	Poanv1_11G02143.1, Poanv1_12G02076.1	30343_t	RC2G0405100, RC2G0619100	Ro06_G28233	CAF1 family ribonuclease
OG0016992	FvH4_7g16270.t1, FvH4_7g32130.t1	Poanv1_13G01259.1	27450_t, 33054_t	RC1G0377000	Ro07_G18708	Translation initiation factor 1A / IF-1
OG0017292	FvH4_1g24130.t1	Poanv1_2G00469.1	7582_t	RC2G0292900	Ro01_G03173	GDSL/SGNH-like Acyl-Esterase family found in Pmr5 and Cas1p
OG0017339	FvH4_1g26300.t1	Poanv1_1G02314.1	22678_t	RC3G0076300	Ro01_G11253	Transferase family
OG0017364	FvH4_5g06050.t1	Poanv1_10G02002.1	3156_t	RC7G0147700	Ro05_G14462	NA
OG0017376	FvH4_1g04610.t2	Poanv1_11G01765.1	6545_t	RC3G0144100, RC3G0145000	Ro06_G25129	Plant protein of unknown function
OG0017387	FvH4_1g11431.t1, FvH4_1g11450.t1	Poanv1_2G01455.1	2579_t	RC2G0133100	Ro01_G01208	DnaJ domain
OG0017413	FvH4_1g25900.t1	Poanv1_2G00333.1, Poanv1_7G01228.1	19722_t	RC3G0096700	Ro01_G24780	Dof domain, zinc finger
OG0017422	FvH4_1g29310.t1	Poanv1_1G02522.1, Poanv1_2G00087.1	17622_t	RC3G0012600	Ro01_G30436	EamA-like transporter family
OG0017475	FvH4_2g29630.t1	Poanv1_3G02922.1, Poanv1_4G01048.1	7385_t	RC6G0444500	Ro02_G01639	Cyclophilin type peptidyl-prolyl cis-trans isomerase/CLD
OG0017479	FvH4_2g31310.t1, FvH4_2g31330.t1	Poanv1_3G03059.1	7229_t	RC6G0594300	Ro02_G04524	Ankyrin repeats (many copies)
OG0017484	FvH4_2g36950.t1	Poanv1_3G03527.1, Poanv1_4G00463.1	9633_t	RC6G0535000	Ro02_G10477	Myb-like DNA-binding domain
OG0017488	FvH4_2g38770.t1	Poanv1_3G03691.1, Poanv1_4G00298.1	9447_t	RC6G0512700	Ro02_G02268	IBR domain, a half RING-finger domain
OG0017499	FvH4_3g01930.t1, FvH4_5g11770.t1	Poanv1_6G00174.1	27777_t	RC5G0026600	Ro03_G13472	Paired amphipathic helix repeat
OG0017542	FvH4_3g28620.t1	Poanv1_5G02506.1, Poanv1_6G02763.1	21715_t	RC5G0449700	Ro03_G08280	Serine carboxypeptidase S28
OG0017548	FvH4_3g34000.t1	Poanv1_6G03133.1	28368_t	RC5G0531100, RC5G0531200	Ro03_G32019	Lytic transglycolase
OG0017554	FvH4_3g41870.t1	Poanv1_6G03692.1	11132_t, 8597_t	RC5G0645400	Ro03_G12058	NA
OG0017572	FvH4_4g11970.t1	Poanv1_7G01207.1, Poanv1_8G00386.1	13958_t	RC4G0168100	Ro04_G36624	UDP-glucoronosyl and UDP-glucosyl transferase
OG0017600	FvH4_4g29700.t1	Poanv1_8G01805.1	29470_t	RC4G0402200, RC4G0416300	Ro04_G15212	Protein kinase domain
OG0017613	FvH4_5g03840.t2	Poanv1_10G01829.1, Poanv1_9G01938.1	13621_t	RC7G0174200	Ro05_G27917	AP2 domain
OG0017622	FvH4_5g13580.t1	Poanv1_10G02589.1, Poanv1_9G02710.1	3641_t	RC7G0062300	Ro05_G03359	PPR repeat family
OG0017623	FvH4_5g13671.t1	Poanv1_9G02717.1	3631_t	RC7G0061500	Ro04_G36775, Ro05_G03352	NLI interacting factor-like phosphatase
OG0017631	FvH4_5g17040.t1	Poanv1_10G02927.1, Poanv1_9G02962.1	8708_t	RC7G0020300	Ro05_G30510	Expansin C-terminal domain
OG0017634	FvH4_5g18400.t1	Poanv1_5G00571.1, Poanv1_6G00673.1	2120_t	RC5G0096800	Ro03_G33096	Papain family cysteine protease
OG0017639	FvH4_5g22170.t4	Poanv1_10G01370.1, Poanv1_9G01357.1	25252_t	RC7G0297200	Ro05_G07346	AAA domain (Cdc48 subfamily)
OG0017641	FvH4_5g23800.t1	Poanv1_10G01239.1, Poanv1_9G01218.1	21851_t	RC7G0326200	Ro05_G25325	UDP-glucoronosyl and UDP-glucosyl transferase
OG0017646	FvH4_5g29760.t1	Poanv1_9G00703.1, Poanv1_9G00745.1	2182_t	RC7G0412100	Ro05_G25902	NA
OG0017648	FvH4_5g29990.t1	Poanv1_9G00697.1	19766_t	RC7G0418300	Ro01_G27753, Ro05_G10282	JmjC domain, hydroxylase
OG0017653	FvH4_5g31340.t1	Poanv1_10G00668.1	17018_t	RC7G0440800, RC7G0441000	Ro02_G09660	DnaJ C terminal domain
OG0017661	FvH4_5g37920.t1	Poanv1_10G00198.1, Poanv1_9G00120.1	32274_t	RC7G0562800	Ro05_G26583	Xylanase inhibitor N-terminal
OG0017666	FvH4_5g39550.t1	Poanv1_10G00022.1, Poanv1_9G00018.1	29584_t	RC7G0579100	Ro05_G31741	Myb-like DNA-binding domain
OG0017669	FvH4_6g01360.t1	Poanv1_11G00122.1, Poanv1_12G04139.1	19949_t	RC3G0405400	Ro06_G16833	Response regulator receiver domain
OG0017671	FvH4_6g02830.t1	Poanv1_11G00202.1, Poanv1_12G04053.1	18788_t	RC3G0391000	Ro06_G08268	Ubiquitin-conjugating enzyme
OG0017675	FvH4_6g05560.t1	Poanv1_11G00349.1, Poanv1_6G03041.1	14544_t	RC3G0360200	Ro06_G02864	Alpha galactosidase A
OG0017677	FvH4_6g07310.t1	Poanv1_11G00531.1, Poanv1_12G03766.1	13838_t	RC3G0337200	Ro06_G28882	NA
OG0017679	FvH4_6g09710.t1, FvH4_6g09740.t1	Poanv1_12G03529.1	28705_t	RC3G0309700	Ro06_G14746	WRKY DNA -binding domain
OG0017695	FvH4_6g26070.t3	Poanv1_8G00296.1	72_t	RC7G0408200, RC7G0423700	Ro05_G10296	Agenet domain
OG0017696	FvH4_6g26730.t2	Poanv1_12G02231.1	22485_t, 2651_t	RC2G0348700	Ro06_G26337	No apical meristem (NAM) protein
OG0017706	FvH4_6g45320.t1	Poanv1_11G03342.1, Poanv1_12G00701.1	27668_t	RC2G0576300	Ro06_G21475	AWPM-19-like family
OG0017713	FvH4_6g52630.t1, FvH4_7g09440.t1	Poanv1_14G00552.1	27829_t	RC1G0259800	Ro07_G16743	Plus-3 domain
OG0017729	FvH4_7g30690.t1	Poanv1_13G02317.1, Poanv1_14G02141.1	30891_t	RC1G0555500	Ro07_G14046	Frigida-like protein
OG0018190	FvH4_1g09370.t1	Poanv1_1G00816.1	2241_t	RC2G0105800	Ro01_G03049	NA
OG0018191	FvH4_1g09420.t1	Poanv1_2G01651.1	2235_t	RC2G0106300	Ro01_G03053	IBR domain, a half RING-finger domain
OG0018213	FvH4_1g21890.t1	Poanv1_1G01973.1	8758_t	RC2G0282100	Ro01_G10741	NA
OG0018259	FvH4_2g07980.t1	Poanv1_3G00714.1	33192_t	RC6G0161500	Ro02_G27241	Zinc finger, C3HC4 type (RING finger)
OG0018321	FvH4_3g15000.t1	Poanv1_6G01606.1	21343_t	RC5G0215200	Ro03_G15860	EF hand
OG0018327	FvH4_3g19140.t1	Poanv1_5G01791.1	11009_t	RC5G0284800	Ro03_G10064	Optic atrophy 3 protein (OPA3)
OG0018348	FvH4_3g31490.t1	Poanv1_6G02943.1	14416_t	RC5G0505300	Ro03_G13731	OTU-like cysteine protease
OG0018365	FvH4_3g43820.t1	Poanv1_6G03908.1	32221_t	RC5G0686300	Ro03_G17737	NA
OG0018370	FvH4_4g02510.t1	Poanv1_8G00131.1	14310_t	RC0G0052500	Ro04_G21552	NA
OG0018373	FvH4_4g03930.t1	Poanv1_7G00664.1	31290_t	RC4G0055100	Ro04_G17561	haloacid dehalogenase-like hydrolase
OG0018404	FvH4_4g35450.t1	Poanv1_7G03061.1	23932_t	RC4G0480200	Ro04_G00405	SKIP/SNW domain
OG0018418	FvH4_5g13370.t1	Poanv1_9G02686.1	3665_t	RC7G0066000	Ro05_G03377	BSD domain
OG0018446	FvH4_6g03320.t1	Poanv1_12G04024.1	18847_t	RC3G0383600	Ro06_G08232	Tim17/Tim22/Tim23/Pmp24 family
OG0018448	FvH4_6g06190.t1	Poanv1_11G00391.1	22940_t	RC3G0352700	Ro06_G28848	Cullin family
OG0018452	FvH4_6g08870.t1	Poanv1_12G03660.1	17253_t	RC3G0319500	Ro06_G27769	PPR repeat family
OG0018468	FvH4_6g20211.t1	Poanv1_11G01630.1	30836_t	RC3G0177100	Ro06_G07601	NA
OG0018470	FvH4_6g25010.t8	Poanv1_13G00172.1	18124_t	RC2G0325400	Ro06_G24586	PPR repeat
OG0018472	FvH4_6g28320.t1	Poanv1_12G02062.1	31262_t	RC2G0407300	Ro06_G24902	NA
OG0018486	FvH4_6g42570.t1	Poanv1_11G03153.1	2954_t	RC2G0535600	Ro06_G06702	KNOX2 domain
OG0018498	FvH4_6g49510.t1	Poanv1_11G03630.1	21118_t	RC2G0633200	Ro06_G16352	TIR domain
OG0018506	FvH4_7g05260.t1	Poanv1_14G00270.1	29091_t	RC1G0148800	Ro07_G19557	Ring finger domain
OG0018514	FvH4_7g13390.t1	Poanv1_14G00788.1	21242_t	RC1G0320100	Ro07_G24013	Ring finger domain
OG0018530	FvH4_7g26521.t2	Poanv1_13G02403.1	15337_t	RC1G0503900	Ro06_G15296	NA
OG0018540	FvH4_c6g00061.t1	Poanv1_3G02558.1	18218_t	RC6G0426700	Ro02_G07058	NA
