# Supplementary material for: Chromosome-Level Genome Assembly Provides New Insights into Genome Evolution and Tuberous Root Formation of Potentilla anserina
Source: Genes (Basel). 2021 Dec 15;12(12):1993. doi: 10.3390/genes12121993 (PMC8700974; doi:10.3390/genes12121993)
Supplement: Supplementary file 1 [file genes-12-01993-s001.zip › Supplementary Table S9.xlsx]

## Sheet: GO enrichment-BP
Supplementary Table S9. Significantly enriched GO terms of expanded gene families
GO.ID	Term	Annotated	Significant	Expected	classicFisher
GO:0065007	biological regulation	1954	1421	176.46	9.5e-05
GO:0050789	regulation of biological process	1704	1268	153.88	2.3e-07
GO:0050794	regulation of cellular process	1359	1021	122.72	1.8e-07
GO:0042221	response to chemical	1274	936	115.05	0.00017
GO:0010033	response to organic substance	1083	816	97.8	1.4e-06
GO:0009719	response to endogenous stimulus	960	731	86.69	3.3e-07
GO:0009725	response to hormone	947	719	85.52	8.7e-07
GO:0051716	cellular response to stimulus	936	689	84.53	0.0008
GO:0048731	system development	602	448	54.36	0.00158
GO:0007154	cell communication	563	426	50.84	0.00022
GO:0060255	regulation of macromolecule metabolic pr...	558	425	50.39	8.1e-05
GO:1901700	response to oxygen-containing compound	554	412	50.03	0.00256
GO:0031323	regulation of cellular metabolic process	539	403	48.67	0.0015
GO:0071554	cell wall organization or biogenesis	512	384	46.24	0.00131
GO:0023052	signaling	506	399	45.69	3.2e-07
GO:0007165	signal transduction	500	394	45.15	4.3e-07
GO:0010468	regulation of gene expression	482	366	43.53	0.00036
GO:0080090	regulation of primary metabolic process	466	367	42.08	1.2e-06
GO:0070887	cellular response to chemical stimulus	456	341	41.18	0.00321
GO:0051171	regulation of nitrogen compound metaboli...	441	347	39.82	2.6e-06
GO:0045229	external encapsulating structure organiz...	434	335	39.19	7.3e-05
GO:0071555	cell wall organization	409	317	36.93	6.4e-05
GO:0006310	DNA recombination	408	313	36.84	0.00027
GO:0009733	response to auxin	406	309	36.66	0.00076
GO:0071310	cellular response to organic substance	405	313	36.57	0.0001
GO:0009889	regulation of biosynthetic process	402	317	36.3	4.8e-06
GO:0031326	regulation of cellular biosynthetic proc...	402	317	36.3	4.8e-06
GO:0071495	cellular response to endogenous stimulus	387	303	34.95	2.2e-05
GO:0034654	nucleobase-containing compound biosynthe...	376	288	33.95	0.00056
GO:0032870	cellular response to hormone stimulus	374	291	33.77	7.5e-05
GO:0010556	regulation of macromolecule biosynthetic...	350	278	31.61	6.2e-06
GO:0009755	hormone-mediated signaling pathway	345	273	31.16	1.3e-05
GO:2000112	regulation of cellular macromolecule bio...	345	273	31.16	1.3e-05
GO:0019219	regulation of nucleobase-containing comp...	333	265	30.07	7.7e-06
GO:0048367	shoot system development	321	250	28.99	0.00021
GO:0051252	regulation of RNA metabolic process	306	242	27.63	4.2e-05
GO:0032774	RNA biosynthetic process	305	239	27.54	0.00014
GO:0097659	nucleic acid-templated transcription	300	234	27.09	0.00027
GO:0006351	transcription, DNA-templated	298	232	26.91	0.00036
GO:2001141	regulation of RNA biosynthetic process	284	223	25.65	0.00018
GO:1903506	regulation of nucleic acid-templated tra...	281	220	25.38	0.00028
GO:0006355	regulation of transcription, DNA-templat...	279	218	25.2	0.00036
GO:0048583	regulation of response to stimulus	263	204	23.75	0.0011
GO:0048827	phyllome development	194	151	17.52	0.00356
GO:0042545	cell wall modification	170	139	15.35	0.0001
GO:1901701	cellular response to oxygen-containing c...	156	123	14.09	0.00363
GO:0010646	regulation of cell communication	153	123	13.82	0.00095
GO:0023051	regulation of signaling	153	123	13.82	0.00095
GO:0009966	regulation of signal transduction	151	121	13.64	0.00131
GO:0090567	reproductive shoot system development	131	106	11.83	0.00136
GO:0009908	flower development	127	102	11.47	0.00265
GO:0018193	peptidyl-amino acid modification	124	103	11.2	0.00024
GO:0019725	cellular homeostasis	121	100	10.93	0.00044
GO:0002376	immune system process	120	98	10.84	0.00112
GO:0071396	cellular response to lipid	113	92	10.2	0.0019
GO:0006955	immune response	103	84	9.3	0.00269
GO:0045087	innate immune response	97	80	8.76	0.0018
GO:0043543	protein acylation	77	70	6.95	3.9e-06
GO:0045454	cell redox homeostasis	62	53	5.6	0.00221
GO:0006497	protein lipidation	53	49	4.79	3.8e-05
GO:0042157	lipoprotein metabolic process	53	49	4.79	3.8e-05
GO:0042158	lipoprotein biosynthetic process	53	49	4.79	3.8e-05
GO:0018198	peptidyl-cysteine modification	48	47	4.33	3.8e-07
GO:0048545	response to steroid hormone	47	41	4.24	0.00316
GO:0043401	steroid hormone mediated signaling pathw...	46	40	4.15	0.00404
GO:0071383	cellular response to steroid hormone sti...	46	40	4.15	0.00404
GO:0018345	protein palmitoylation	43	42	3.88	2.2e-06
GO:0018230	peptidyl-L-cysteine S-palmitoylation	42	41	3.79	3.1e-06
GO:0018231	peptidyl-S-diacylglycerol-L-cysteine bio...	42	41	3.79	3.1e-06
GO:0006313	transposition, DNA-mediated	42	39	3.79	0.0002
GO:0032196	transposition	42	39	3.79	0.0002
GO:2001251	negative regulation of chromosome organi...	37	33	3.34	0.00369
GO:0002218	activation of innate immune response	36	32	3.25	0.00482
GO:0010204	defense response signaling pathway, resi...	36	32	3.25	0.00482
GO:0045089	positive regulation of innate immune res...	36	32	3.25	0.00482
GO:0051259	protein complex oligomerization	35	33	3.16	0.0003
GO:0009753	response to jasmonic acid	26	25	2.35	0.00078
GO:0010022	meristem determinacy	23	22	2.08	0.00214
GO:0010582	floral meristem determinacy	23	22	2.08	0.00214
GO:0009735	response to cytokinin	22	21	1.99	0.00299
GO:0009736	cytokinin-activated signaling pathway	22	21	1.99	0.00299
GO:0071368	cellular response to cytokinin stimulus	22	21	1.99	0.00299
GO:0071486	cellular response to high light intensit...	18	18	1.63	0.00121
GO:0019751	polyol metabolic process	15	15	1.35	0.00372

## Sheet: GO enrichment-MF
Supplementary Table S9. Significantly enriched GO terms of expanded gene families
GO.ID	Term	Annotated	Significant	Expected	classicFisher
GO:0005488	binding	3370	2403	394.31	0.04748
GO:0097159	organic cyclic compound binding	1607	1201	188.03	1.2e-05
GO:1901363	heterocyclic compound binding	1590	1191	186.04	6.6e-06
GO:0003676	nucleic acid binding	1201	945	140.52	5.1e-12
GO:0003677	DNA binding	973	794	113.85	5.9e-17
GO:0140110	transcription regulator activity	860	746	100.63	< 1e-30
GO:0003700	DNA-binding transcription factor activit...	854	741	99.92	< 1e-30
GO:0043565	sequence-specific DNA binding	618	503	72.31	6.1e-11
GO:0016788	hydrolase activity, acting on ester bond...	561	429	65.64	0.00037
GO:0005515	protein binding	507	388	59.32	0.00061
GO:0001067	regulatory region nucleic acid binding	337	281	39.43	1.1e-08
GO:0044212	transcription regulatory region DNA bind...	337	281	39.43	1.1e-08
GO:0004518	nuclease activity	318	257	37.21	7.7e-06
GO:0004519	endonuclease activity	255	207	29.84	3.3e-05
GO:0098772	molecular function regulator	149	129	17.43	1.7e-06
GO:0008092	cytoskeletal protein binding	145	120	16.97	0.00032
GO:0020037	heme binding	138	107	16.15	0.03058
GO:0046906	tetrapyrrole binding	138	107	16.15	0.03058
GO:0004888	transmembrane signaling receptor activit...	110	95	12.87	5e-05
GO:0019199	transmembrane receptor protein kinase ac...	104	92	12.17	7.3e-06
GO:0004675	transmembrane receptor protein serine/th...	98	86	11.47	3e-05
GO:0030234	enzyme regulator activity	95	85	11.12	5.5e-06
GO:0004176	ATP-dependent peptidase activity	73	58	8.54	0.04765
GO:0003779	actin binding	65	60	7.61	1.3e-05
GO:0019787	ubiquitin-like protein transferase activ...	60	49	7.02	0.02958
GO:0005509	calcium ion binding	58	51	6.79	0.00118
GO:0004842	ubiquitin-protein transferase activity	58	47	6.79	0.04142
GO:0051213	dioxygenase activity	43	39	5.03	0.00117
GO:0046983	protein dimerization activity	40	38	4.68	0.0001
GO:0016298	lipase activity	40	35	4.68	0.00865
GO:0008047	enzyme activator activity	40	34	4.68	0.02384
GO:0005102	signaling receptor binding	35	31	4.1	0.00915
GO:0019207	kinase regulator activity	30	27	3.51	0.00935
GO:0004857	enzyme inhibitor activity	27	27	3.16	6.6e-05
GO:0005179	hormone activity	26	24	3.04	0.00676
GO:0030545	receptor regulator activity	26	24	3.04	0.00676
GO:0048018	receptor ligand activity	26	24	3.04	0.00676
GO:0102811	geraniol 10-hydroxylase activity	24	21	2.81	0.04251
GO:0016722	oxidoreductase activity, oxidizing metal...	22	20	2.57	0.02072
GO:0030695	GTPase regulator activity	22	20	2.57	0.02072
GO:0060589	nucleoside-triphosphatase regulator acti...	22	20	2.57	0.02072
GO:0004806	triglyceride lipase activity	20	18	2.34	0.03557
GO:0005096	GTPase activator activity	20	18	2.34	0.03557
GO:0043021	ribonucleoprotein complex binding	19	18	2.22	0.01045
GO:0052866	phosphatidylinositol phosphate phosphata...	18	18	2.11	0.00163
GO:0003755	peptidyl-prolyl cis-trans isomerase acti...	16	15	1.87	0.02617
GO:0016859	cis-trans isomerase activity	16	15	1.87	0.02617
GO:0043022	ribosome binding	14	13	1.64	0.04757
GO:0002094	polyprenyltransferase activity	11	11	1.29	0.01981
GO:0019888	protein phosphatase regulator activity	11	11	1.29	0.01981
GO:0034485	phosphatidylinositol-3,4,5-trisphosphate...	11	11	1.29	0.01981
GO:0034594	phosphatidylinositol trisphosphate phosp...	11	11	1.29	0.01981
GO:0034595	phosphatidylinositol phosphate 5-phospha...	11	11	1.29	0.01981
GO:0070181	small ribosomal subunit rRNA binding	11	11	1.29	0.01981
GO:0070717	poly-purine tract binding	11	11	1.29	0.01981
GO:0008143	poly(A) binding	10	10	1.17	0.0283
GO:0008474	palmitoyl-(protein) hydrolase activity	10	10	1.17	0.0283
GO:0016701	oxidoreductase activity, acting on singl...	10	10	1.17	0.0283
GO:0051015	actin filament binding	10	10	1.17	0.0283
GO:0098599	palmitoyl hydrolase activity	10	10	1.17	0.0283
GO:0004345	glucose-6-phosphate dehydrogenase activi...	9	9	1.05	0.04042
GO:0016707	gibberellin 3-beta-dioxygenase activity	9	9	1.05	0.04042
GO:0016892	endoribonuclease activity, producing 3'-...	9	9	1.05	0.04042
GO:0016894	endonuclease activity, active with eithe...	9	9	1.05	0.04042
GO:0019210	kinase inhibitor activity	9	9	1.05	0.04042
GO:0046577	long-chain-alcohol oxidase activity	9	9	1.05	0.04042
GO:0046982	protein heterodimerization activity	9	9	1.05	0.04042
GO:0047560	3-dehydrosphinganine reductase activity	9	9	1.05	0.04042

## Sheet: GO enrichment-CC
Supplementary Table S9. Significantly enriched GO terms of expanded gene families
GO.ID	Term	Annotated	Significant	Expected	classicFisher
GO:0005634	nucleus	1643	1242	165.52	1e-07
GO:0016604	nuclear body	233	192	23.47	8.1e-06
GO:0044451	nucleoplasm part	367	293	36.97	9.6e-06
GO:0009507	chloroplast	1436	1075	144.67	1.2e-05
GO:0044435	plastid part	1360	1018	137.01	2.1e-05
GO:0005654	nucleoplasm	441	346	44.43	2.9e-05
GO:0031967	organelle envelope	663	508	66.79	5.6e-05
GO:0031975	envelope	663	508	66.79	5.6e-05
GO:0009536	plastid	1762	1303	177.51	6.7e-05
GO:0044434	chloroplast part	1324	987	133.39	7.7e-05
GO:0016607	nuclear speck	214	174	21.56	9.3e-05
GO:0009526	plastid envelope	553	424	55.71	0.0002
GO:0044422	organelle part	2744	1999	276.44	0.00023
GO:0044446	intracellular organelle part	2743	1998	276.34	0.00024
GO:0031981	nuclear lumen	643	489	64.78	0.00026
GO:0009941	chloroplast envelope	542	415	54.6	0.00028
GO:0009534	chloroplast thylakoid	593	448	59.74	0.00115
GO:0031976	plastid thylakoid	593	448	59.74	0.00115
GO:0031974	membrane-enclosed lumen	756	566	76.16	0.00121
GO:0043233	organelle lumen	756	566	76.16	0.00121
GO:0070013	intracellular organelle lumen	756	566	76.16	0.00121
GO:0034357	photosynthetic membrane	532	403	53.6	0.00141
GO:0009535	chloroplast thylakoid membrane	530	401	53.39	0.00167
GO:0042651	thylakoid membrane	530	401	53.39	0.00167
GO:0055035	plastid thylakoid membrane	530	401	53.39	0.00167
GO:1905368	peptidase complex	45	40	4.53	0.00239
GO:0009579	thylakoid	661	494	66.59	0.00297
GO:0031984	organelle subcompartment	695	518	70.02	0.00344
GO:0000502	proteasome complex	15	15	1.51	0.00458
GO:1905369	endopeptidase complex	15	15	1.51	0.00458
GO:0044436	thylakoid part	546	409	55.01	0.00493
GO:0071944	cell periphery	544	406	54.81	0.00755
GO:0031300	intrinsic component of organelle membran...	25	23	2.52	0.00856
GO:0031301	integral component of organelle membrane	25	23	2.52	0.00856
GO:0044438	microbody part	24	22	2.42	0.01137
GO:0044439	peroxisomal part	24	22	2.42	0.01137
GO:0042170	plastid membrane	255	194	25.69	0.01609
GO:0031969	chloroplast membrane	244	185	24.58	0.02277
GO:0005778	peroxisomal membrane	21	19	2.12	0.02617
GO:0031903	microbody membrane	21	19	2.12	0.02617
GO:0098799	outer mitochondrial membrane protein com...	10	10	1.01	0.02758
GO:0034399	nuclear periphery	20	18	2.01	0.0343
GO:0080008	Cul4-RING E3 ubiquitin ligase complex	20	18	2.01	0.0343
GO:0044428	nuclear part	795	579	80.09	0.03431
GO:0016020	membrane	3049	2174	307.17	0.03771
GO:0030312	external encapsulating structure	211	159	21.26	0.04512
